# Supplementary material for: Graph mining for next generation sequencing: leveraging the assembly graph for biological insights
Source: BMC Genomics. 2016 May 6;17:340. doi: 10.1186/s12864-016-2678-2 (PMC4859950; doi:10.1186/s12864-016-2678-2)
Supplement: Additional file 1: — Taxonomic read assignments. This file is a spreadsheet that contains the raw read counts assigned to the genera present in Human Microbiome Reference Genomes. (XLSX 230 kb) [file 12864_2016_2678_MOESM1_ESM.xlsx]

## Sheet: 454 Reads
Read taxonomic assignments
Data set	Female 33	Female 58	Female 92	Male 104	Male 68	Female 763820215	Female 764042746	Female 809635352	Female638754422	Female764143897	Male604812005	Male763435843	Male763961826
Phenotype	Crohns	Crohns	Crohns	Crohns	Crohns	Healthy	Healthy	Healthy	Healthy	Healthy	Healthy	Healthy	Healthy
Nostoc	0	4	6	1	2	0	0	11	3	6	2	0	4
Abaca	0	0	0	0	0	0	0	0	0	0	0	0	0
Abalone	0	0	0	0	0	0	0	0	0	0	0	0	0
Abelson	0	0	0	0	0	0	0	0	0	0	0	0	0
Abiotrophia	1188	337	1251	1423	1159	233	110	863	468	450	241	173	243
Abutilon	0	0	0	0	0	0	0	0	0	0	0	0	0
Acanella	0	0	0	0	0	0	0	0	0	0	0	0	0
Acanthamoeba	0	0	0	0	0	0	0	0	0	0	0	2	0
Acanthocystis	0	0	0	0	0	0	0	0	0	0	0	0	0
Acaryochloris	0	0	2	0	0	0	0	1	0	2	4	8	4
Acetobacter	0	3	0	2	178	0	0	27	14	22	14	16	13
Acetohalobium	12	16	4	22	60	4	4	18	2	14	7	0	2
Acheta	0	0	0	0	0	0	0	0	0	0	0	0	0
Acholeplasma	7	4	2	2	8	7	0	39	13	11	46	18	7
Achromobacter	4	38	2	51	21	39	131	240	141	232	137	88	125
Acidaminococcus	17492	1263	230	448	76	10133	379	5175	526	17208	281	322	6980
Acidianus	0	0	0	0	0	0	0	0	0	0	0	0	0
Acidilobus	0	0	0	0	2	0	0	0	0	0	0	0	2
Acidimicrobium	4	34	4	6	0	0	1	35	2	0	21	2	4
Acidiphilium	3	39	10	12	0	28	28	205	136	162	37	55	46
Acidithiobacillus	6	14	0	10	11	13	8	42	36	105	44	15	62
Acidobacterium	22	54	16	17	16	52	345	300	307	279	109	186	167
Acidothermus	4	12	5	2	4	0	0	20	1	6	4	13	4
Acidovorax	14	146	9	60	48	103	282	537	291	657	447	205	323
Aciduliprofundum	0	0	0	0	0	2	0	0	0	4	2	0	0
Acinetobacter	76	144	40	131	93	31	16	192	70	110	68	111	95
Aconitum	0	0	0	0	0	0	0	0	0	0	0	0	0
Acropora	0	0	0	0	0	0	0	0	0	0	0	0	0
Actinobacillus	11	75	72	91	60	307	17	73	89	82	322	53	42
Actinomyces	32630	1466	5020	3048	4474	69	36	322	199	346	101	103	129
Actinoplanes	0	0	0	0	0	0	0	0	0	0	0	0	0
Actinosynnema	17	14	5	18	9	23	3	136	29	84	34	51	48
Acute	0	0	0	0	0	0	0	0	0	0	0	0	0
Acyrthosiphon	0	0	0	0	0	0	0	0	0	0	0	0	0
Adeno-associated	0	0	0	0	0	0	0	0	0	0	0	0	0
Adoxophyes	0	0	0	0	0	0	0	0	0	0	0	0	0
Adult	0	0	0	0	0	0	0	0	0	0	0	0	0
Aedes	0	0	0	0	0	0	0	0	0	0	0	0	0
Aerococcus	22	118	74	32	6	10	0	113	20	13	9	24	37
Aeromicrobium	37	7	2	6	18	8	9	80	17	31	18	21	18
Aeromonas	22	86	82	40	11	70	67	321	267	241	157	106	134
Aeropyrum	0	0	0	14	0	0	0	0	0	0	0	0	0
Afipia	0	3	0	1	4	15	5	46	12	49	14	35	30
African	0	0	0	0	0	0	0	0	0	0	0	0	0
Agaricia	0	0	0	0	0	0	0	0	0	0	0	0	0
Agelas	0	0	0	0	0	0	0	0	0	0	0	0	0
Ageratum	0	0	0	0	0	0	0	0	0	0	0	0	0
Aggregatibacter	0	37	8	22	37	760	33	63	80	19	783	105	40
Agrobacterium	0	35	5	9	4	14	8	104	99	54	30	15	17
Agropyron	0	0	0	0	0	0	0	0	0	0	0	0	0
Agrotis	0	0	0	0	0	0	0	0	0	0	0	0	0
Aichi	0	0	0	0	0	0	0	0	0	0	0	0	0
Aigialus	0	0	0	0	0	0	0	0	0	0	0	0	0
Akabane	0	0	0	0	0	0	0	0	0	0	0	0	0
Akkermansia	1	42	16	32	2	53	97	14607	1586	158236	130	113	101
Alcanivorax	2	12	2	7	4	4	14	55	28	45	18	24	53
Alcelaphine	0	0	0	0	0	0	0	0	0	0	0	0	0
Aleutian	0	0	0	0	0	0	0	0	0	0	0	0	0
Alfalfa	0	0	0	0	0	0	0	0	0	0	0	0	0
Algerian	0	0	0	0	0	0	0	0	0	0	0	0	0
Algoriphagus	4	4	0	2	16	0	21	45	82	2	50	69	18
Alicycliphilus	4	47	7	10	5	37	63	176	96	160	131	73	79
Aliquandostipite	0	0	0	0	0	0	0	0	0	0	0	0	0
Alistipes	2009	42	70	22	74	29367	107121	162053	258318	238659	166548	297561	233546
Alkalilimnicola	0	18	0	2	0	30	26	62	45	109	55	38	13
Alkaliphilus	77	256	583	460	233	68	122	311	141	81	142	54	48
Alkhurma	0	0	0	0	0	0	0	0	0	0	0	0	0
Allamanda	0	0	0	0	0	0	0	0	0	0	0	0	0
Allium	0	0	0	0	0	0	0	0	0	0	0	0	0
Allochromatium	0	4	2	1	20	64	57	181	96	258	110	122	131
Allomyces	0	0	0	0	0	0	0	0	0	0	0	0	0
Allpahuayo	0	0	0	0	0	0	0	0	0	0	0	0	0
Alpha	0	100	26	22	0	15	12	66	87	64	54	19	18
Alstroemeria	0	0	0	0	0	0	0	0	0	0	0	0	0
Alternanthera	0	0	0	0	0	0	0	0	0	0	0	0	0
Alternaria	0	0	0	0	0	0	0	0	0	0	0	0	0
Alveolata	0	0	0	0	0	0	0	0	0	0	0	0	0
Amapari	0	0	0	0	0	0	0	0	0	0	0	0	0
Amasya	0	0	0	0	0	0	0	0	0	0	0	0	0
Ambystoma	0	0	0	0	0	0	0	0	0	0	0	0	0
American	0	0	0	0	0	0	0	0	0	0	0	0	0
Aminobacterium	0	0	2	0	30	8	4	61	2	12	6	2	6
Ammonifex	1	30	14	4	34	14	2	79	19	38	7	34	7
Amphimedon	0	0	0	0	0	0	0	0	0	0	0	0	0
Amsacta	0	0	0	0	0	0	0	0	0	0	0	0	0
Amycolatopsis	36	45	15	6	10	50	8	131	116	176	59	47	72
Anabaena	0	21	0	2	2	4	2	3	3	6	0	0	4
Anacropora	0	0	0	0	0	0	0	0	0	0	0	0	0
Anaerobaculum	0	2	4	2	0	2	0	29	14	8	13	10	14
Anaerocellum	54	6	129	29	62	20	0	55	9	32	24	4	13
Anaerococcus	1162	220	628	423	334	141	26	388	75	116	146	79	109
Anaerofustis	80	80	221	116	1206	37	24	207	104	74	33	40	49
Anaeromyxobacter	2	69	25	13	6	106	71	570	199	454	254	179	209
Anaerostipes	785	787	3448	27243	2205	193	132	1335	390	372	230	126	190
Anaerotruncus	3052	336	676	261	537	1496	2131	11507	5256	5688	3999	4907	3897
Anagyris	0	0	0	0	0	0	0	0	0	0	0	0	0
Anaplasma	0	2	0	1	0	0	0	12	6	0	2	0	2
Andes	0	0	0	0	0	0	0	0	0	0	0	0	0
Angelonia	0	0	0	0	0	0	0	0	0	0	0	0	0
Anguillid	0	0	0	0	0	0	2	8	0	16	0	0	0
Anopheles	0	0	0	0	0	0	0	0	0	0	0	0	0
Anoxybacillus	16	106	82	35	6	12	2	46	2	14	11	16	7
Antheraea	0	0	0	0	0	0	0	0	0	0	0	0	0
Anticarsia	0	0	0	0	0	0	0	0	0	0	0	0	0
Aphid	0	0	0	0	0	0	0	0	0	0	0	0	0
Aphrocallistes	0	0	0	0	0	0	0	0	0	0	0	0	0
Aplysina	0	0	0	0	0	0	0	0	0	0	0	0	0
Apoi	0	0	0	0	0	0	0	0	0	0	0	0	0
Apple	0	0	0	0	0	0	0	0	0	0	0	0	0
Apricot	0	0	0	0	0	0	0	0	0	0	0	0	0
Aquareovirus	0	0	0	0	0	0	0	0	0	0	0	0	0
Aquifex	0	0	2	0	0	2	0	11	0	0	0	2	6
Arabis	0	0	0	0	0	0	0	0	0	0	0	0	0
Arcanobacterium	22	30	32	14	25	0	0	16	12	14	8	3	12
Archaeal	0	0	0	0	0	0	0	0	0	0	0	0	0
Archaeoglobus	0	2	0	2	0	0	4	4	0	8	0	0	2
Arcobacter	18	2	11	24	18	16	6	41	19	0	53	6	4
Aromatoleum	5	29	2	18	1	27	34	150	87	88	93	75	80
Arthrobacter	37	54	23	30	78	60	14	160	198	165	52	63	85
Arthroderma	0	0	0	0	0	0	0	0	0	0	0	0	0
Arthrospira	4	36	4	10	14	0	12	7	8	4	0	5	12
Artichoke	0	0	0	0	0	0	0	0	0	0	0	0	0
Ascocratera	0	0	0	0	0	0	0	0	0	0	0	0	0
Ashbya	3	0	2	0	0	2	0	10	2	2	14	2	4
Asparagus	0	0	0	0	0	0	0	0	0	0	0	0	0
Aspergillus	6	31	13	11	121	25	9	96	29	114	76	26	36
Aster	0	0	0	0	6	0	0	0	0	0	2	0	0
Asticcacaulis	8	1	0	12	8	45	15	98	69	111	107	103	31
Astrangia	0	0	0	0	0	0	0	0	0	0	0	0	0
Astrosphaeriella	0	0	0	0	0	0	0	0	0	0	0	0	0
Astrovirus	0	0	0	0	0	0	0	0	0	0	0	0	0
Ateline	0	0	0	0	0	0	0	0	0	21	0	0	0
Atkinsonella	0	0	0	0	0	0	0	0	0	0	0	0	0
Atlantic	0	0	0	0	0	0	0	0	0	0	0	0	0
Atopobium	3642	2071	1407	849	777	35	11	154	44	62	92	18	87
Aura	0	0	0	0	0	0	0	0	0	0	0	0	0
Aurantimonas	0	22	12	8	4	29	17	142	38	117	48	24	39
Aurelia	0	0	0	0	0	0	0	0	0	0	0	0	0
Aureococcus	0	0	0	0	0	0	0	1	0	0	0	0	0
Aureoumbra	0	0	0	0	0	0	0	2	0	0	0	0	0
Australian	0	0	0	0	0	0	0	0	0	0	0	0	0
Autographa	0	0	0	0	0	0	0	0	0	0	0	0	0
Avian	0	0	0	0	0	0	0	0	0	0	0	0	0
Axinella	0	0	0	0	0	0	0	0	0	0	0	0	0
Azoarcus	0	20	0	10	0	10	114	270	117	178	158	221	62
Azorhizobium	0	42	11	7	4	27	34	155	208	123	125	27	53
Azospirillum	6	215	60	93	12	84	81	276	186	297	162	85	66
Azotobacter	0	57	6	4	2	39	39	88	130	153	133	62	57
BK	0	0	0	0	0	0	0	0	0	0	0	0	0
Babesia	0	0	0	0	0	0	0	0	0	0	0	0	0
Bacillus	1475	1811	3243	1868	1526	264	302	1332	539	720	589	341	449
Bacteriophage	0	0	0	0	0	0	0	0	0	0	0	0	0
Bacterium	0	72	18	17	28	22	48	94	127	104	51	127	53
Bacteroides	72978	377126	14370	145417	63883	3801003	3315726	2313329	3636645	2346353	3651072	2507618	2939609
Bacteroidetes	8	0	0	0	0	14	320	298	727	110	92	842	98
Bagaza	0	0	0	0	0	0	0	0	0	0	0	0	0
Bamboo	0	0	0	0	0	0	0	0	0	0	0	0	0
Banana	0	0	0	0	0	0	0	0	0	0	0	0	0
Bandicoot	0	0	0	0	0	0	0	0	0	0	0	0	0
Banna	0	0	0	0	0	0	0	0	0	0	0	0	0
Barfin	0	0	0	0	0	0	0	0	0	0	0	0	0
Barley	0	0	0	0	0	0	0	0	0	0	0	0	0
Barmah	0	0	0	0	0	0	0	0	0	0	0	0	0
Bartonella	4	4	34	23	10	8	6	21	13	6	27	0	20
Basella	0	0	0	0	0	0	0	0	0	0	0	0	0
Bat	0	0	0	0	0	0	0	0	0	0	0	0	0
Baumannia	0	2	0	0	0	4	0	4	0	2	3	0	0
Bdellovibrio	0	0	2	0	2	4	15	34	10	14	4	50	12
Beak	0	0	0	0	0	0	0	0	0	0	0	0	0
Bean	0	0	0	0	0	0	0	0	0	0	0	0	0
Bear	0	0	0	0	0	0	0	0	0	0	0	0	0
Beauveria	0	0	0	0	0	0	0	0	0	0	0	0	0
Beet	0	0	0	0	0	0	0	0	0	0	0	0	0
Beggiatoa	15	25	14	37	4	6	10	40	12	21	23	8	38
Begomovirus-associated	0	0	0	0	0	0	0	0	0	0	0	0	0
Beijerinckia	2	68	4	20	5	2	0	18	14	9	12	18	32
Beilong	0	0	0	0	0	0	0	0	0	0	0	0	0
Bell	0	0	0	0	0	0	0	0	0	0	0	0	0
Beluga	0	0	0	0	0	0	0	0	0	0	0	0	0
Bermanella	4	18	0	8	4	2	12	17	6	2	9	1	6
Beta	0	0	0	14	12	0	0	6	2	2	2	6	7
Bettongia	0	0	0	0	0	0	0	0	0	0	0	0	0
Beutenbergia	63	7	5	16	34	22	10	102	37	114	25	44	13
Bhendi	0	0	0	0	0	0	0	0	0	0	0	0	0
Bidens	0	0	0	0	0	0	0	0	0	0	0	0	0
Bifidobacterium	336515	382547	180991	136561	1662884	3231	1227	6957	2527	1027	3796	2112	7368
Bigelowiella	0	0	0	0	0	0	0	0	0	0	2	0	0
Bitter	0	0	0	0	0	0	0	0	0	0	0	0	0
Black	0	0	0	0	0	0	0	0	0	0	0	0	0
Blackberry	0	0	0	0	0	0	0	0	0	0	0	0	0
Blackcurrant	0	0	0	0	0	0	0	0	0	0	0	0	0
Blainvillea	0	0	0	0	0	0	0	0	0	0	0	0	0
Blastocladiella	0	0	0	0	0	0	20	0	0	0	0	0	0
Blastopirellula	4	0	2	0	2	8	6	71	17	10	7	8	11
Blattabacterium	1	0	0	0	0	0	4	3	9	0	14	2	0
Blattella	0	0	0	0	0	0	0	0	0	0	0	0	0
Blautia	237003	2308	83133	181848	206777	926	580	8191	3016	4329	1354	1274	1711
Blotched	0	0	0	0	0	0	0	0	0	0	0	0	0
Blueberry	0	0	0	0	0	0	0	0	0	0	0	0	0
Bluetongue	0	0	0	0	0	0	0	0	0	0	0	0	0
Blumeria	0	0	0	0	0	0	0	0	0	0	0	0	0
Bocavirus	0	0	0	0	0	0	0	0	0	0	0	0	0
Boeremia	0	0	0	0	0	0	0	0	0	0	0	0	0
Bombyx	0	0	0	0	0	0	0	0	0	0	0	0	0
Boolarra	0	0	0	0	0	0	0	0	0	0	0	0	0
Border	0	0	0	0	0	0	0	0	0	0	0	0	0
Bordetella	4	193	13	59	14	90	295	506	276	721	340	261	345
Borna	0	0	0	0	0	0	0	0	0	0	0	0	0
Borrelia	24	15	4	8	2	4	0	47	22	9	16	0	13
Botryosphaeria	0	0	0	0	0	0	0	0	0	0	0	0	0
Botryotinia	0	0	0	0	0	0	0	0	0	0	0	0	0
Botrytis	0	0	0	0	0	0	0	0	0	0	0	0	0
Bougainvillea	0	0	0	0	0	0	0	0	0	0	0	0	0
Bovine	0	0	0	0	0	0	0	0	0	0	0	0	0
Brachybacterium	70	25	21	69	26	14	11	126	18	38	36	19	19
Brachyspira	70	34	284	86	60	50	30	136	45	33	69	46	40
Bradyrhizobium	16	196	35	97	74	54	42	315	276	202	179	46	140
Breda	0	0	0	0	0	0	0	0	0	0	0	0	0
Brettanomyces	0	0	0	0	0	0	0	0	0	0	0	0	0
Brevibacillus	6	117	81	28	32	11	2	45	16	41	21	30	16
Brevibacterium	36	102	42	15	24	5	4	76	27	30	20	12	18
Brevicoryne	0	0	0	0	0	0	0	0	0	0	0	0	0
Brevundimonas	2	85	20	25	10	37	18	213	222	193	53	78	66
Briareum	0	0	0	0	0	0	0	0	0	0	0	0	0
Broad	0	0	0	0	0	0	0	0	0	0	0	0	0
Brome	0	0	0	0	0	0	0	0	0	0	0	0	0
Broome	0	0	0	0	0	0	0	0	0	0	0	0	0
Brucella	6	15	2	28	6	2	12	42	30	63	32	17	16
Brugmansia	0	0	0	0	0	0	0	0	0	0	0	0	0
Bryantella	2975	2226	6322	3776	3988	514	313	4578	2613	2072	1243	759	1291
Bryopsis	0	0	0	0	0	0	0	0	0	0	0	0	0
Buchnera	8	0	2	4	2	14	0	6	2	2	13	3	12
Budgerigar	0	0	0	0	0	0	0	0	0	0	0	0	0
Bulleidia	367	189	326	220	120	32	2	69	36	24	23	4	8
Bundibugyo	0	0	0	0	0	0	0	0	0	0	0	0	0
Bunyamwera	0	0	0	0	0	0	0	0	0	0	0	0	0
Burkholderia	145	957	441	443	180	314	864	2318	1233	2065	1437	850	1089
Bussuquara	0	0	0	0	0	0	0	0	0	0	0	0	0
Butterbur	0	0	0	0	0	0	0	0	0	0	0	0	0
Butyrivibrio	791	316	1155	997	722	910	249	3815	2511	1731	1294	460	1738
Cabbage	0	0	0	0	0	0	0	0	0	0	0	0	0
Cacao	0	0	0	0	0	0	0	0	0	0	0	0	0
Cactus	0	0	0	0	0	0	0	0	0	0	0	0	0
Cafeteria	0	0	0	0	0	0	0	0	0	0	0	0	0
Caldicellulosiruptor	20	7	25	42	12	14	2	38	6	25	29	8	16
Caldivirga	0	0	0	0	0	0	0	0	0	0	0	0	0
Calicivirus	0	0	0	0	0	0	0	0	0	0	0	0	0
California	0	0	0	0	0	0	0	0	0	0	0	0	0
Callitrichine	0	0	0	0	0	0	0	0	0	0	0	0	0
Callyspongia	0	0	0	0	0	0	0	0	0	0	0	0	0
Camelpox	0	0	0	0	0	0	0	0	0	0	0	0	0
Caminibacter	12	0	6	2	2	8	0	9	7	2	23	4	10
Campoletis	0	0	0	0	0	0	0	0	0	0	0	0	0
Campylobacter	163	225	127	199	104	123	78	880	456	354	232	139	331
Canary	0	0	0	0	0	0	0	0	0	0	0	0	0
Canarypox	0	0	0	0	0	0	0	0	0	0	0	0	0
Candida	11	6	7	31	10	6	7	34	71	99	30	5	51
Candidate	668	46	92	98	72	10	2	39	35	22	29	8	12
Candidatus	38	333	159	122	157	78	293	737	540	545	313	436	258
Canine	0	0	0	0	0	0	0	0	0	0	0	0	0
Canna	0	0	0	0	0	0	0	0	0	0	0	0	0
Capnocytophaga	15	11	32	13	58	11	488	220	236	186	162	339	179
Capnodium	0	0	0	0	0	0	0	0	0	0	0	0	0
Capra	0	0	0	0	0	0	0	0	0	0	0	0	0
Caprine	0	0	0	0	0	0	0	0	0	0	0	0	0
Capsicum	0	0	0	0	0	0	0	0	0	0	0	0	0
Carboxydibrachium	44	2	4	21	1	6	0	28	3	4	4	0	8
Carboxydothermus	10	20	2	32	2	8	6	73	84	32	14	46	21
Cardamine	0	0	0	0	0	0	0	0	0	0	0	0	0
Cardiobacterium	2	59	16	18	0	8	18	82	42	130	44	47	79
Cardiospermum	0	0	0	0	0	0	0	0	0	0	0	0	0
Caretta	0	0	0	0	0	0	0	0	0	0	0	0	0
Carnation	0	0	0	0	0	0	0	0	0	0	0	0	0
Carnobacterium	92	115	114	91	60	9	6	40	26	14	16	4	11
Carrot	0	0	0	0	0	0	0	0	0	0	0	0	0
Casphalia	0	0	0	0	0	0	0	0	0	0	0	0	0
Cassava	0	0	0	0	0	0	0	0	0	0	0	0	0
Cassia	0	0	0	0	0	0	0	0	0	0	0	0	0
Catenibacterium	2719	98	150	725	1497	328	55	964	320	354	173	120	1112
Catenulispora	26	6	2	2	18	21	18	152	50	145	58	53	46
Catinella	0	0	0	0	0	0	0	0	0	0	0	0	0
Catonella	55	72	43	40	48	2	2	28	30	20	14	10	12
Cauliflower	0	0	0	0	0	0	0	0	0	0	0	0	0
Caulobacter	10	10	4	7	11	140	53	314	306	462	205	202	199
Caviid	0	0	0	0	0	0	0	0	0	0	0	0	0
Cell	0	0	0	0	0	0	0	0	0	0	0	0	0
Cellulomonas	58	30	24	11	52	22	14	124	57	76	44	39	78
Cellvibrio	0	2	0	4	7	4	3	19	2	12	19	12	9
Cenarchaeum	0	0	0	0	0	0	0	0	0	0	2	0	0
Ceratocystis	0	0	0	0	0	0	0	0	0	0	0	0	0
Cercopithecine	0	0	0	0	0	0	0	0	0	0	1	0	0
Cereal	0	0	0	0	0	0	0	0	0	0	0	0	0
Cestrum	0	0	0	0	0	0	0	0	0	0	0	0	0
Chaetoceros	0	0	0	0	0	0	0	0	0	0	0	0	0
Chaetomium	2	14	8	0	1	56	9	49	21	64	20	10	0
Chaetosphaeronema	0	0	0	0	0	0	0	0	0	0	0	0	0
Chalara	0	0	0	0	0	0	0	0	0	0	0	0	0
Chapare	0	0	0	0	0	0	0	0	0	0	0	0	0
Chattonella	0	0	0	0	0	0	0	0	0	0	0	0	0
Chayote	0	0	0	0	0	0	0	0	0	0	0	0	0
Chelonia	0	0	0	0	0	0	0	0	0	0	0	0	0
Cherry	0	0	0	0	0	0	0	0	0	0	0	0	0
Chicken	0	0	0	0	0	0	0	0	0	0	0	0	0
Chickpea	0	0	0	0	0	0	0	0	0	0	0	0	0
Chicory	0	0	0	0	0	0	0	0	0	0	0	0	0
Chikungunya	0	0	0	0	0	0	0	0	0	0	0	0	0
Chilli	0	0	0	0	0	0	0	0	0	0	0	0	0
Chiltepin	0	0	0	0	0	0	0	0	0	0	0	0	0
Chinese	0	0	0	0	0	0	0	0	0	0	0	0	0
Chino	0	0	0	0	0	0	0	0	0	0	0	0	0
Chitinophaga	0	14	4	2	0	243	209	159	183	305	341	134	201
Chlamydia	0	58	4	10	2	0	0	10	2	0	0	0	4
Chlamydomonas	0	0	0	0	0	0	0	0	0	0	0	0	0
Chlamydophila	6	21	6	8	6	2	0	2	4	0	0	1	0
Chlorella	0	0	0	0	0	2	0	0	0	0	0	0	0
Chloris	0	0	0	0	0	0	0	0	0	0	0	0	0
Chlorobaculum	2	5	4	4	0	60	44	223	185	252	104	86	45
Chlorobium	8	119	14	61	14	67	159	435	421	283	232	146	73
Chloroflexus	3	25	44	16	4	8	4	35	51	17	13	8	4
Chloroherpeton	2	40	2	16	2	14	22	75	48	16	21	14	27
Chondrilla	0	0	0	0	0	0	0	0	0	0	0	0	0
Chondrus	0	0	0	0	0	0	0	0	0	0	0	0	0
Choristoneura	0	0	0	0	0	0	0	0	0	0	0	0	0
Chromera	0	0	0	0	0	0	0	0	0	0	0	0	0
Chromobacterium	2	64	18	15	4	35	105	196	71	272	182	102	145
Chromohalobacter	0	58	16	8	17	16	16	65	51	66	49	31	16
Chronic	0	0	0	0	0	0	0	0	0	0	0	0	0
Chrysanthemum	0	0	0	0	0	0	0	0	0	0	0	0	0
Chryseobacterium	8	22	10	7	10	37	236	191	204	112	78	214	162
Chrysodeixis	0	0	0	0	0	0	0	0	0	0	0	0	0
Chrysodidymus	0	0	0	0	0	0	0	0	0	0	0	0	0
Chrysopathes	0	0	0	0	0	0	0	0	0	0	0	0	0
Chthoniobacter	2	28	4	2	0	16	8	76	117	94	34	35	28
Chum	0	0	0	0	0	0	0	0	0	0	0	0	0
Chuzan	0	0	0	0	0	0	0	0	0	0	0	0	0
Cinachyrella	0	0	0	0	0	0	0	0	0	0	0	0	0
Circovirus-like	0	0	0	0	0	0	0	0	0	0	0	0	0
Circulifer	0	0	0	0	0	0	0	0	0	0	0	0	0
Citreicella	4	31	11	11	1	32	12	110	71	116	43	45	37
Citrobacter	64	392	463	891	25	59	101	293	153	356	195	4138	104
Citromicrobium	26	12	6	2	5	9	10	71	29	85	23	28	34
Citrus	0	0	0	0	0	0	0	0	0	0	0	0	0
Clanis	0	0	0	0	0	0	0	0	0	0	0	0	0
Classical	0	0	0	0	0	0	0	0	0	0	0	0	0
Clavibacter	35	118	69	44	2	8	5	131	41	41	44	36	23
Clerodendron	0	0	0	0	0	0	0	0	0	0	0	0	0
Clerodendrum	0	0	0	0	0	0	0	0	0	0	0	0	0
Clostridiales	405	125	315	133	84	74	16	410	75	153	151	46	139
Clostridium	121275	81816	316436	341836	357979	19374	9062	80735	41197	43203	21372	16667	23432
Clover	0	0	0	0	0	0	0	0	0	0	0	0	0
Cocksfoot	0	0	0	0	0	0	0	0	0	0	0	0	0
Coconut	0	0	0	0	0	0	0	0	0	0	0	0	0
Coleus	0	0	0	0	0	0	0	0	0	0	0	0	0
Collinsella	992484	19850	4341	206560	2299	2999	1084	10153	4414	2468	2595	4705	4785
Colorado	0	0	0	0	0	0	0	0	0	0	0	0	0
Colpophyllia	0	0	0	0	0	0	0	0	0	0	0	0	0
Columbid	0	0	0	0	0	0	0	0	0	0	0	0	0
Colwellia	0	2	14	5	3	18	80	36	38	2	10	0	2
Comamonas	146	124	30	32	12	20	98	171	264	173	114	124	162
Commelina	0	0	0	0	0	0	0	0	0	0	0	0	0
Common	0	0	0	0	0	0	0	0	0	0	0	0	0
Conexibacter	5	68	12	14	0	39	15	239	60	101	68	66	76
Congregibacter	0	2	2	8	0	5	13	20	7	33	24	14	17
Coniothyrium	0	0	0	0	0	0	0	0	0	0	0	0	0
Coprinus	0	0	0	0	0	0	0	0	0	0	0	0	0
Coprococcus	19218	3530	39191	24414	13187	2039	729	17149	10053	6536	3588	1665	4916
Coprothermobacter	0	0	4	6	0	0	2	7	0	6	2	4	0
Coraliomargarita	5	34	18	2	6	4	2	7	19	11	22	26	11
Corchorus	0	0	0	0	0	0	0	0	0	0	0	0	0
Cordyceps	0	0	0	0	0	0	0	0	0	0	0	0	0
Corynebacterium	601	1364	526	710	293	128	156	525	288	313	251	297	185
Corynespora	0	0	0	0	0	0	0	0	0	0	0	0	0
Cote	0	0	0	0	0	0	0	0	0	0	0	0	0
Cotesia	0	0	0	0	0	0	0	0	0	0	0	0	0
Cotton	0	0	0	0	0	0	0	0	0	0	0	0	0
Cottontail	0	0	0	0	0	0	0	0	0	0	0	0	0
Cowpea	0	0	0	0	0	0	0	0	0	0	0	0	0
Cowpox	0	0	0	0	0	0	0	0	0	0	0	0	0
Coxiella	0	4	0	2	10	0	28	6	0	4	12	50	0
Crassocephalum	0	0	0	0	0	0	0	0	0	0	0	0	0
Cricket	0	0	0	0	0	0	0	0	0	0	0	0	0
Crimean-Congo	0	0	0	0	0	0	0	0	0	0	0	0	0
Croceibacter	24	0	0	2	2	4	7	18	14	4	6	44	6
Crocodilepox	11	3	4	1	9	8	7	5	0	20	6	1	2
Crocosphaera	10	4	3	0	14	1	4	11	6	9	13	0	10
Cronobacter	212	130	40	153	2	13	42	173	75	178	91	64	106
Croton	0	0	0	0	0	0	0	0	0	0	0	0	0
Crow	0	0	0	0	0	0	0	0	0	0	0	0	0
Crucifer	0	0	0	0	0	0	0	0	0	0	0	0	0
Cryphonectria	0	0	0	0	0	0	0	0	0	0	0	0	0
Cryptobacterium	100	63	90	28	772	2	0	68	15	17	15	6	7
Cryptococcus	0	25	10	9	4	0	0	2	0	15	8	5	4
Cryptomonas	0	0	0	0	0	0	0	0	0	0	0	0	0
Cryptophlebia	0	0	0	0	0	0	0	0	0	0	0	0	0
Cryptosporidium	0	0	0	0	2	0	1	16	5	8	2	0	4
Cucumber	0	0	0	0	0	0	0	0	0	0	0	0	0
Cucurbit	0	0	0	0	0	0	0	0	0	0	0	0	0
Cucurbita	0	0	0	0	0	0	0	0	0	0	0	0	0
Culex	0	0	0	0	0	0	0	0	0	0	0	0	0
Cupixi	0	0	0	0	0	0	0	0	0	0	0	0	0
Cupriavidus	0	1	0	0	12	1	7	34	12	14	16	7	12
Curvularia	0	0	0	0	0	0	0	0	0	0	0	0	0
Cyanidioschyzon	0	0	0	0	0	0	0	1	0	0	0	0	0
Cyanidium	0	0	0	0	0	0	0	0	0	0	4	0	0
Cyanobacterium	0	0	0	4	2	4	0	2	5	0	10	0	0
Cyanobium	0	4	0	4	14	29	22	80	125	93	36	39	42
Cyanophage	0	0	0	0	0	0	0	0	0	0	0	0	0
Cyanophora	0	0	0	0	0	2	0	0	2	0	0	0	0
Cyanothece	8	37	173	56	34	7	30	59	73	22	38	69	57
Cycad	0	0	0	0	0	0	0	0	0	0	0	0	0
Cycas	0	0	0	0	0	0	0	0	0	0	0	0	0
Cydia	0	0	0	0	0	0	0	0	0	0	0	0	0
Cylindrospermopsis	6	2	0	0	0	0	2	9	2	3	0	0	0
Cymbidium	0	0	0	0	0	0	0	0	0	0	0	0	0
Cypovirus	0	0	0	0	0	0	0	0	0	0	0	0	0
Cyprinid	0	0	0	0	0	0	0	0	0	0	0	0	0
Cytophaga	0	0	0	2	6	2	80	74	43	91	95	29	53
Daphne	0	0	0	0	0	0	0	0	0	0	0	0	0
Dasheen	0	0	0	0	0	0	0	0	0	0	0	0	0
Debaryomyces	0	0	2	0	0	2	0	0	0	0	0	1	1
Dechloromonas	0	33	2	18	0	33	68	152	55	134	78	72	81
Deer	0	0	0	0	0	0	0	0	0	0	0	0	0
Deerpox	0	0	0	0	0	0	0	0	0	0	0	0	0
Deferribacter	3	0	0	8	10	8	0	21	8	0	12	0	3
Deformed	0	0	0	0	0	0	0	0	0	0	0	0	0
Deftia	0	0	0	0	0	0	0	0	0	0	0	0	0
Dehalococcoides	4	70	36	24	34	138	6	185	103	47	18	22	49
Dehalogenimonas	2	2	0	0	11	10	8	58	41	91	46	29	15
Deinococcus	13	128	20	38	31	68	25	219	343	193	87	87	89
Dekkera	0	0	0	0	0	0	0	0	0	0	0	0	0
Delftia	6	61	71	44	48	32	34	178	103	197	143	77	125
Delta	16	11	2	11	49	28	23	141	59	175	66	69	75
Dendrolimus	0	0	0	0	0	0	0	0	0	0	0	0	0
Dendronephthya	0	0	0	0	0	0	0	0	0	0	0	0	0
Dengue	0	0	0	0	0	0	0	0	0	0	0	0	0
Denitrovibrio	5	6	55	11	4	2	2	22	5	34	7	43	8
Desmarestia	0	0	0	0	0	0	0	0	0	0	0	0	0
Desmodium	0	0	0	0	0	0	0	0	0	0	0	0	0
Desulfarculus	8	50	10	10	4	71	41	189	174	187	80	68	93
Desulfatibacillum	4	1	0	2	6	14	31	148	78	118	33	43	37
Desulfitobacterium	43	324	181	214	128	69	37	448	67	269	126	89	123
Desulfobacterium	31	28	4	16	4	11	8	44	26	16	9	18	8
Desulfohalobium	30	7	5	9	1	13	8	30	16	33	13	6	36
Desulfomicrobium	8	8	2	0	2	19	52	185	88	103	34	65	108
Desulfonatronospira	0	14	4	12	2	9	8	33	10	65	10	46	42
Desulfotalea	2	6	4	30	4	0	10	29	8	32	6	4	13
Desulfotomaculum	24	107	89	71	37	22	20	311	100	100	34	47	85
Desulfovibrio	195	313	55	155	172	517	1491	3390	1622	3086	1129	1190	2328
Desulfurivibrio	10	2	0	2	26	26	29	75	68	100	29	43	53
Desulfurococcus	0	0	0	0	0	0	0	0	0	0	0	0	0
Desulfuromonas	6	8	28	2	10	4	12	41	58	42	17	6	38
Dethiobacter	4	188	30	102	7	14	13	130	39	61	14	16	14
Dethiosulfovibrio	2	2	4	8	0	16	10	84	17	59	12	9	36
Diadromus	0	0	0	0	0	0	0	0	0	0	0	0	0
Dialister	36	42893	3953	17797	23	339	37	177	4711	91	5959	184186	269
Diaporthe	0	0	0	0	0	0	0	0	0	0	0	0	0
Diascia	0	0	0	0	0	0	0	0	0	0	0	0	0
Diatraea	0	0	0	0	0	0	0	0	0	0	0	0	0
Dichelobacter	15	18	0	8	12	4	24	46	6	24	2	64	8
Dickeya	12	57	25	131	2	12	26	96	39	97	34	38	57
Dicliptera	0	0	0	0	0	0	0	0	0	0	0	0	0
Dictyoglomus	2	31	11	51	0	10	0	26	35	8	8	4	6
Dictyostelium	87	26	56	158	86	43	56	135	243	44	34	107	20
Dictyota	0	0	0	0	0	0	0	0	0	0	0	0	0
Digitaria	0	0	0	0	0	0	0	0	0	0	0	0	0
Dinoroseobacter	2	6	1	2	0	4	10	49	18	39	30	17	11
Dioscorea	0	0	0	0	0	0	0	0	0	0	0	0	0
Diplodia	0	0	0	0	0	0	0	0	0	0	0	0	0
Discosoma	0	0	0	0	0	0	0	0	0	0	0	0	0
Discula	0	0	0	0	0	0	0	0	0	0	0	0	0
Dissoconium	0	0	0	0	0	0	0	0	0	0	0	0	0
Dobrava	0	0	0	0	0	0	0	0	0	0	0	0	0
Dobrava-Belgrade	0	0	0	0	0	0	0	0	0	0	0	0	0
Dokdonia	0	4	6	4	0	0	19	24	21	3	3	86	2
Dolichos	0	0	0	0	0	0	0	0	0	0	0	0	0
Dolphin	0	0	0	0	0	0	0	0	0	0	0	0	0
Dorea	126554	45145	92357	79799	81185	2000	1483	21784	11083	11375	3615	3356	8094
Dothidea	0	0	0	0	0	0	0	0	0	0	0	0	0
Dracaena	0	0	0	0	0	0	0	0	0	0	0	0	0
Drosophila	0	0	0	0	0	0	0	0	0	0	0	0	0
Duck	0	0	0	0	0	0	0	0	0	0	0	0	0
Dugbe	0	0	0	0	0	0	0	0	0	0	0	0	0
Dulcamara	0	0	0	0	0	0	0	0	0	0	0	0	0
Dunaliella	0	0	0	0	0	0	0	0	0	0	0	0	0
Durinskia	0	0	0	0	0	0	0	0	1	0	0	0	0
Dyadobacter	3	0	0	5	8	148	101	472	383	884	469	387	218
East	0	0	0	0	0	0	0	0	0	0	0	0	0
Eastern	0	0	0	0	0	0	0	0	0	0	0	0	0
Ecotropis	0	0	0	0	0	0	0	0	0	0	0	0	0
Ectocarpus	0	0	0	0	0	0	0	0	0	0	0	0	0
Ectromelia	0	0	0	0	0	0	0	0	0	0	0	0	0
Ectropis	0	0	0	0	0	0	0	0	0	0	0	0	0
Ectyoplasia	0	0	0	0	0	0	0	0	0	0	0	0	0
Edwardsiella	31	215	118	95	13	16	55	259	214	124	172	101	112
Eggerthella	40095	5582	3259	824	27301	1041	446	1842	1311	1438	568	437	523
Eggplant	0	0	0	0	0	0	0	0	0	0	0	0	0
Ehrlichia	0	0	0	4	2	3	4	20	0	2	19	0	2
Eikenella	0	27	4	14	8	19	63	127	31	121	71	49	77
Eimeria	2	0	0	0	2	0	0	0	34	0	0	0	0
Elm	0	0	0	0	0	0	0	0	0	0	0	0	0
Elusimicrobium	2	1	0	1	0	0	0	36	6	19	0	4	6
Emilia	0	0	0	0	0	0	0	0	0	0	0	0	0
Emiliania	0	0	0	0	0	0	4	0	0	4	2	2	0
Encephalitozoon	0	0	0	0	0	0	0	0	0	0	0	0	0
Encephalomyocarditis	0	0	2	0	2	0	0	0	0	0	0	0	0
Endoriftia	4	2	0	0	2	14	21	76	27	49	40	14	21
Endosporium	0	0	0	0	0	0	0	0	0	0	0	0	0
Enhydrobacter	0	10	0	18	4	0	0	6	2	10	6	9	10
Entebbe	0	0	0	0	0	0	0	0	0	0	0	0	0
Enterobacter	138	200	446	633	65	32	31	134	68	121	94	92	82
Enterobacteria	2	94	17	120	30	3	8	10	4	6	0	18	2
Enterobacterio	0	0	0	0	0	0	0	0	0	0	0	0	0
Enterococcus	49976	3253	179778	8694	21205	164	129	1189	340	285	259	376	403
Enzootic	0	0	0	0	0	0	0	0	0	0	0	0	0
Ephydatia	0	0	0	0	0	0	0	0	0	0	0	0	0
Epidermophyton	0	0	0	0	0	0	0	0	0	0	0	0	0
Epinephelus	0	0	0	0	0	0	0	0	0	0	0	0	0
Epiphyas	0	0	0	0	0	0	0	0	0	0	0	0	0
Epirus	0	0	0	0	0	0	0	0	0	0	0	0	0
Epizootic	0	0	0	0	0	0	0	0	0	0	0	0	0
Epulopiscium	56	8	52	34	36	28	4	69	6	35	35	2	18
Equid	0	0	0	0	0	0	0	0	0	0	0	0	0
Equine	0	0	0	0	0	0	0	0	0	0	0	0	0
Equinus	0	0	0	0	0	0	0	0	0	0	0	0	0
Equus	0	0	0	0	0	0	0	0	0	0	0	0	0
Eragrostis	0	0	0	0	0	0	0	0	0	0	0	0	0
Erectites	0	0	0	0	0	0	0	0	0	0	0	0	0
Erethizon	0	0	0	0	0	0	0	0	0	0	0	0	0
Erinaceus	0	0	0	0	0	0	0	0	0	0	0	0	0
Erwinia	24	295	110	156	125	24	89	220	66	214	146	86	103
Erysimum	0	0	0	0	0	0	0	0	0	0	0	0	0
Erysipelothrix	37	13	197	35	73	12	8	37	30	11	46	0	17
Erythrobacter	0	74	15	20	1	38	48	208	150	202	113	114	61
Escherichia	1233	40156	16129	70046	4512	740	1445	563	90	123	95	390	4218
Ethanoligenens	42	213	53	84	378	152	125	2456	623	911	542	499	497
Eubacterium	57224	5328	25782	21437	23480	79958	7671	182238	187370	138586	25301	18098	79868
Euglena	0	0	0	0	0	0	0	0	0	0	0	0	0
Eupatorium	0	0	0	0	0	0	0	0	0	0	0	0	0
Euphorbia	0	0	0	0	0	0	0	0	0	0	0	0	0
Euproctis	0	0	0	0	0	0	0	0	0	0	0	0	0
Euprosterna	0	0	0	0	0	0	0	0	0	0	0	0	0
European	0	0	0	0	0	0	0	0	0	0	0	0	0
Exiguobacterium	25	161	139	56	37	14	10	68	43	16	49	25	18
Eyach	0	0	0	0	0	0	0	0	0	0	0	0	0
Faba	0	0	0	0	0	0	0	0	0	0	0	0	0
Faecalibacterium	4950	1917	2544	2217	1378	25458	5537	165274	46641	85620	31905	18492	159610
Falciformispora	0	0	0	0	0	0	0	0	0	0	0	0	0
Feldmannia	0	0	0	0	0	0	0	0	0	0	0	0	0
Felid	0	0	0	0	0	0	0	0	0	0	0	0	0
Feline	0	0	0	0	0	0	0	0	0	0	0	0	0
Felis	0	0	0	0	0	0	0	0	0	0	0	0	0
Fenneropenaeus	0	0	0	0	0	0	0	0	0	0	0	0	0
Fer-de-lance	0	0	0	0	0	0	0	0	0	0	0	0	0
Ferroglobus	0	0	0	0	0	0	0	0	0	0	0	0	0
Fervidobacterium	26	22	2	8	8	0	16	36	3	0	13	0	4
Fibrobacter	44	115	67	52	47	36	42	250	103	148	54	188	45
Figwort	0	0	0	0	0	0	0	0	0	0	0	0	0
Fiji	0	0	0	0	0	0	0	0	0	0	0	0	0
Filifactor	260	96	322	136	121	42	14	145	59	105	44	16	47
Finch	0	0	0	0	0	0	0	0	0	0	0	0	0
Finegoldia	385	14	335	1378	264	139	62	274	56	89	102	76	58
Flavobacterium	37	6	100	24	23	203	186	162	140	83	83	280	117
Flexal	0	0	0	0	0	0	0	0	0	0	0	0	0
Flock	0	0	0	0	0	0	0	0	0	0	0	0	0
Floydiella	0	0	0	0	0	0	0	0	0	0	2	0	0
Foot-and-mouth	0	0	0	0	0	0	0	0	0	0	0	0	0
Fort	0	0	0	0	0	0	0	0	0	0	0	0	0
Fowl	0	0	0	0	0	0	0	0	0	0	0	0	0
Fowlpox	0	0	0	0	0	0	0	0	0	0	0	0	0
Foxtail	0	0	0	0	0	0	0	0	0	0	0	0	0
Fragaria	0	0	0	0	0	0	0	0	0	0	0	0	0
Francisella	8	18	8	14	0	5	0	7	6	0	4	0	2
Francolinus	0	0	0	0	0	0	0	0	0	0	0	0	0
Frankia	58	206	36	36	32	44	90	427	124	168	122	165	92
Freesia	0	0	0	0	0	0	0	0	0	0	0	0	0
Friedmanniomyces	0	0	0	0	0	0	0	0	0	0	0	0	0
Friend	0	0	0	0	0	0	0	0	0	0	0	0	0
Fringilla	0	0	0	0	0	0	0	0	0	0	0	0	0
Fritillary	0	0	0	0	0	0	0	0	0	0	0	0	0
Frog	0	0	0	0	0	0	0	0	0	0	0	0	0
Fucus	0	0	0	0	0	0	0	0	0	0	0	0	0
Fujinami	0	0	0	0	0	0	0	0	0	0	0	0	0
Fulvimarina	2	8	2	0	0	0	88	16	10	41	63	6	59
Fusarium	0	0	0	0	0	0	0	0	0	0	0	0	0
Fusobacterium	667	106486	1571	37545	503	264	85	592	241	166	316	195	90
GB	0	0	0	0	0	0	0	0	0	0	0	0	0
Galinsoga	0	0	0	0	0	0	0	0	0	0	0	0	0
Galleria	0	0	0	0	0	0	0	0	0	0	0	0	0
Gallid	0	0	0	0	0	0	0	0	0	0	0	0	0
Gamma	6	16	4	10	16	18	29	75	47	40	27	53	31
Gammapapillomavirus	0	0	0	0	0	0	0	0	0	0	0	0	0
Gardnerella	153	170	93	110	345	86	6	84	94	100	45	14	56
Garlic	0	0	0	0	0	0	0	0	0	0	0	0	0
Gayfeather	0	0	0	0	0	0	0	0	0	0	0	0	0
Gemella	267	91	256	278	254	43	2	49	33	4	31	11	30
Gemmata	4	4	2	2	2	36	30	116	33	170	60	54	97
Gemmatimonas	11	96	16	49	7	20	19	141	116	177	63	44	29
Geobacillus	112	568	577	374	140	34	99	547	122	213	202	158	184
Geobacter	22	376	46	121	101	262	233	1112	924	1022	444	473	429
Geodermatophilus	20	16	4	11	7	25	17	90	27	50	45	52	15
Geodia	0	0	0	0	0	0	0	0	0	0	0	0	0
Getah	0	0	0	0	0	0	0	0	0	0	0	0	0
Giardia	0	0	0	0	0	0	0	0	0	0	0	0	0
Gibberella	0	3	7	2	0	0	2	0	2	0	3	0	0
Gibbon	0	0	0	0	0	0	0	0	0	0	0	0	0
Gill-associated	0	0	0	0	0	0	0	0	0	0	0	0	0
Glaciecola	0	32	6	8	0	2	7	10	5	4	5	8	6
Gloeobacter	2	6	4	0	1	14	14	96	67	39	36	21	18
Glomus	0	0	0	0	0	0	0	0	0	0	0	0	0
Gloniopsis	0	0	0	0	0	0	0	0	0	0	0	0	0
Glossina	0	0	0	0	0	0	0	0	0	0	0	0	0
Gluconacetobacter	4	24	28	12	8	34	15	106	43	124	62	41	36
Gluconobacter	2	6	3	6	4	8	18	53	15	44	14	45	6
Glypta	0	0	0	0	0	0	0	0	0	0	0	0	0
Goatpox	0	0	0	0	0	0	0	0	0	0	0	0	0
Golden	0	0	0	0	0	0	0	0	0	0	0	0	0
Goose	0	0	0	0	0	0	0	0	0	0	0	0	0
Gordonia	30	11	0	6	8	4	22	42	47	29	15	72	21
Gossypium	0	0	0	0	0	0	0	0	0	0	0	0	0
Gracilaria	0	0	0	0	0	0	0	0	0	0	0	0	0
Gracilariopsis	0	0	0	0	0	0	0	0	0	0	0	0	0
Gramella	26	8	0	6	15	2	52	65	64	16	20	85	20
Granulibacter	0	9	4	4	24	0	11	63	8	18	23	6	10
Granulicatella	1884	283	651	738	1064	68	19	78	111	24	86	43	83
Grapevine	0	0	0	0	0	0	0	0	0	0	0	0	0
Gremmeniella	0	0	0	0	0	0	0	0	0	0	0	0	0
Grimontia	0	14	15	18	0	4	2	46	2	8	16	2	13
Ground	0	0	0	0	0	0	0	0	0	0	0	0	0
Groundnut	0	0	0	0	0	0	0	0	0	0	0	0	0
Gryllus	0	0	0	0	0	0	0	0	0	0	0	0	0
Guanarito	0	0	0	0	0	0	0	0	0	0	0	0	0
Guignardia	0	0	0	0	0	0	0	0	0	0	0	0	0
Guillardia	0	0	0	0	0	0	2	0	2	0	2	0	0
Gull	0	0	0	0	0	0	0	0	0	0	0	0	0
HMO	0	0	0	0	0	0	0	0	0	0	0	0	0
Haemophilus	58	51	151	66	63	2213	24	118	120	33	2075	128	28
Haemoproteus	0	0	0	0	0	0	0	0	0	0	0	0	0
Hahella	5	10	0	4	2	4	20	44	23	49	6	41	29
Halalkalicoccus	14	2	0	4	2	0	10	8	2	0	4	0	0
Halisarca	0	0	0	0	0	0	0	0	0	0	0	0	0
Haloarchaeal	0	0	0	0	0	0	0	0	0	0	0	0	0
Haloarcula	71	2	0	8	0	4	6	20	12	4	12	0	12
Halobacterium	30	0	2	0	0	0	4	13	0	9	0	0	3
Haloferax	53	18	0	8	0	1	0	27	28	2	10	4	2
Halomicrobium	44	0	2	6	0	2	10	34	0	15	0	2	2
Halomonas	0	0	0	0	0	0	0	0	0	0	0	0	0
Haloquadratum	24	0	6	4	2	0	0	15	2	0	0	0	0
Halorhabdus	12	41	8	13	2	0	0	24	30	2	4	4	12
Halorhodospira	5	12	0	2	0	30	21	152	84	116	39	40	16
Halorubrum	156	46	2	32	10	2	2	36	12	20	7	0	8
Haloterrigena	25	0	2	0	0	8	10	55	12	36	25	8	14
Halothermothrix	14	28	10	70	6	4	12	86	16	20	17	4	17
Halothiobacillus	0	22	0	2	0	0	32	29	4	42	13	4	2
Halovirus	0	0	0	0	0	0	0	0	0	0	0	0	0
Hamster	0	0	0	0	0	0	0	0	0	0	0	0	0
Hanseniaspora	0	0	0	0	0	0	0	0	0	0	0	0	0
Hantaan	0	0	0	0	0	0	0	0	0	0	0	0	0
Hantavirus	0	0	0	0	0	0	0	0	0	0	0	0	0
Hartmannella	0	0	0	0	0	0	0	0	0	0	0	0	0
Helicobacter	10	141	45	488	8	30	38	94	34	24	30	40	40
Helicobasidium	0	0	0	0	0	0	0	0	0	0	0	0	0
Helicosporidium	0	0	0	0	0	0	0	0	0	0	0	0	0
Helicoverpa	0	0	0	0	0	0	0	0	0	0	0	0	0
Heliobacterium	18	144	16	50	27	83	49	412	201	242	176	125	169
Heliothis	0	0	0	0	0	0	0	0	0	0	0	0	0
Helleborus	0	0	0	0	0	0	0	0	0	0	0	0	0
Helminthosporium	0	0	0	0	0	0	0	0	0	0	0	0	0
Hemiselmis	16	0	0	0	4	0	0	0	0	0	0	0	0
Hendra	0	0	0	0	0	0	0	0	0	0	0	0	0
Hepatitis	0	0	0	0	0	0	0	0	0	0	0	0	0
Herbaspirillum	4	106	5	21	18	27	152	243	138	242	199	78	153
Herminiimonas	0	22	0	21	7	0	52	131	45	46	18	75	68
Heron	0	0	0	0	0	0	0	0	0	0	0	0	0
Herpetosiphon	4	0	6	2	12	4	0	25	2	2	12	4	4
Heterocapsa	0	0	0	0	0	0	0	0	0	0	0	0	0
Heterosigma	16	0	3	2	6	0	0	0	2	0	0	0	0
Hibiscus	0	0	0	0	0	0	0	0	0	0	0	0	0
Highlands	0	0	0	0	0	0	0	0	0	0	0	0	0
Himetobi	0	0	0	0	0	0	0	0	0	0	0	0	0
Hippeastrum	0	0	0	0	0	0	0	0	0	0	0	0	0
Hippospongia	0	0	0	0	0	0	0	0	0	0	0	0	0
Hirame	0	0	0	0	0	0	0	0	0	0	0	0	0
Hirschia	0	0	0	0	0	0	0	11	8	11	3	0	0
His1	0	0	0	0	0	0	0	0	0	0	0	0	0
His2	0	0	0	0	0	0	0	0	0	0	0	0	0
Hoeflea	0	38	5	13	8	9	7	105	106	63	16	21	7
Holdemania	1311	386	558	671	680	646	735	3810	2359	1705	934	873	2619
Hollyhock	0	0	0	0	0	0	0	0	0	0	0	0	0
Homalodisca	0	0	0	0	0	0	0	0	0	0	0	0	0
Honeysuckle	0	0	0	0	0	0	0	0	0	0	0	0	0
Hop	0	0	0	0	0	0	0	0	0	0	0	0	0
Hordeum	0	0	0	0	0	0	0	0	0	0	0	0	0
Horsegram	0	0	0	0	0	0	0	0	0	0	0	0	0
Horseradish	0	0	0	0	0	0	0	0	0	0	0	0	0
Hosta	0	0	0	0	0	0	0	0	0	0	0	0	0
Human	0	0	0	0	0	0	0	0	0	0	0	0	0
Humulus	0	0	0	0	0	0	0	0	0	0	0	0	0
Hyaloraphidium	0	0	0	0	0	0	0	0	0	0	0	0	0
Hydra	0	0	0	0	0	0	0	0	0	0	0	0	0
Hydrangea	0	0	0	0	0	0	0	0	0	0	0	0	0
Hydrogenivirga	0	0	0	0	4	0	0	22	4	6	10	2	0
Hydrogenobacter	0	0	0	0	2	0	0	12	0	2	0	0	8
Hydrogenobaculum	0	2	0	0	18	0	2	6	4	0	0	0	0
Hyperthermophilic	0	0	0	0	0	0	0	0	0	0	0	0	0
Hyperthermus	0	0	0	0	0	0	0	0	2	6	0	0	2
Hyphantria	0	0	0	0	0	0	0	0	0	0	0	0	0
Hyphomicrobium	0	27	2	8	0	2	18	76	35	18	48	33	14
Hyphomonas	61	39	12	7	12	1	8	36	28	15	20	5	9
Hypocrea	0	0	0	0	0	0	0	0	0	0	0	0	0
Hyposoter	0	0	0	0	0	0	0	0	0	0	0	0	0
Hysterium	0	0	0	0	0	0	0	0	0	0	0	0	0
Hysterobrevium	0	0	0	0	0	0	0	0	0	0	0	0	0
Ictalurid	0	0	0	0	0	0	0	0	0	0	4	0	0
Idiomarina	2	2	0	6	2	2	5	53	18	6	12	9	7
Igernella	0	0	0	0	0	0	0	0	0	0	0	0	0
Ignicoccus	0	0	0	0	0	0	0	0	0	0	0	0	0
Ignisphaera	0	0	0	0	0	0	0	2	0	0	0	0	0
Ilheus	0	0	0	0	0	0	0	0	0	0	0	0	0
Impatiens	0	0	0	0	0	0	0	1	0	0	0	0	0
Imperata	0	0	0	0	0	0	0	0	0	0	0	0	0
Indian	0	0	0	0	0	0	0	0	0	0	0	0	0
Infectious	0	0	0	0	0	0	0	0	0	0	0	0	0
Influenza	0	0	0	0	0	0	0	4	0	0	12	0	0
Invertebrate	0	0	0	0	0	0	0	0	0	0	0	0	0
Iodobacteriophage	0	0	0	0	0	0	0	0	0	0	0	0	0
Iotrochota	0	0	0	0	0	0	0	0	0	0	0	0	0
Ipomoea	0	0	0	0	0	0	0	0	0	0	0	0	0
Ippy	0	0	0	0	0	0	0	0	0	0	0	0	0
Iranian	0	0	0	0	0	0	0	0	0	0	0	0	0
Ircinia	0	0	0	0	0	0	0	0	0	0	0	0	0
Israel	0	0	0	0	0	0	0	0	0	0	0	0	0
J-virus,	0	0	0	0	0	0	0	0	0	0	0	0	0
JC	0	0	0	0	0	0	0	0	0	0	0	0	0
Jaagsiekte	0	0	0	0	0	0	0	0	0	0	0	0	0
Janibacter	16	117	27	16	24	4	10	51	29	24	11	15	13
Jannaschia	0	47	13	15	4	10	8	30	8	30	14	25	15
Janthinobacterium	2	8	2	6	4	19	30	82	25	73	48	82	46
Japanese	0	0	0	0	0	0	0	0	0	0	0	0	0
Jatropha	0	0	0	0	0	0	0	0	0	0	0	0	0
Johnsongrass	0	0	0	0	0	0	0	0	0	0	0	0	0
Jonesia	8	46	20	14	2	3	0	5	0	2	4	13	5
Jonquetella	3	169	18	71	4	25	28	132	52	133	48	31	58
Junin	0	0	0	0	0	0	0	0	0	0	0	0	0
Junonia	0	0	0	0	0	0	0	0	0	0	0	0	0
KI	0	0	0	0	0	0	0	0	0	0	0	0	0
Kadipiro	0	0	0	0	0	0	0	0	0	0	0	0	0
Kakugo	0	0	0	0	0	0	0	0	0	0	0	0	0
Kalanchoe	0	0	0	0	0	0	0	0	0	0	0	0	0
Kamiti	0	0	0	0	0	0	0	0	0	0	0	0	0
Kangiella	52	0	4	8	0	2	0	6	14	2	10	0	7
Karshi	0	0	0	0	0	0	0	0	0	0	0	0	0
Kashmir	0	0	0	0	0	0	0	0	0	0	0	0	0
Kedougou	0	0	0	0	0	0	0	0	0	0	0	0	0
Kelp	0	0	0	0	0	0	0	0	0	0	0	0	0
Kenaf	0	0	0	0	0	0	0	0	0	0	0	0	0
Kennedya	0	0	0	0	0	0	0	0	0	0	0	0	0
Keratoisidinae	0	0	0	0	0	0	0	0	0	0	0	0	0
Kineococcus	43	22	14	18	146	27	12	76	60	89	34	35	35
Kingella	0	12	0	5	12	3	21	35	123	60	35	21	31
Klebsiella	168	78	81409	26577	509	35	24	232	96	115	60	4917	69
Kluyvera	0	0	0	0	0	0	0	0	0	0	0	0	0
Kluyveromyces	4	0	3	178	13	0	2	65	8	29	0	2	16
Kobuvirus	0	0	0	0	0	0	0	0	0	0	0	0	0
Kocuria	44	5	1	18	5	34	17	105	24	94	31	20	37
Kokobera	0	0	0	0	0	0	0	0	0	0	0	0	0
Konjac	0	0	0	0	0	0	0	0	0	0	0	0	0
Kordia	2	18	0	2	0	0	70	42	55	32	44	64	34
Kosmotoga	70	4	0	26	33	0	2	16	9	0	4	0	0
Kribbella	23	64	41	20	10	14	5	125	28	28	28	17	10
Kryptoperidinium	0	0	0	0	2	0	0	2	0	0	0	0	0
Ktedonobacter	6	94	20	30	0	0	4	60	67	15	16	12	0
Kudzu	0	0	0	0	0	0	0	0	0	0	0	0	0
Kytococcus	32	48	16	18	30	17	15	90	19	76	24	34	34
Kyuri	0	0	0	0	0	0	0	0	0	0	0	0	0
La	0	0	0	0	0	0	0	0	0	0	0	0	0
Labrenzia	3	82	12	23	14	18	34	82	34	63	55	28	23
Lachancea	0	0	0	0	0	0	0	0	0	0	0	0	0
Lactate	0	0	0	0	0	0	0	0	0	0	0	0	0
Lactobacillus	1634	1248731	422872	562307	969	244	165	971	438	465	469	268	293
Lactococcus	93	2342	2241	1494	415	17	54	175	27	30	49	103	12
Lake	0	0	0	0	0	0	0	0	0	0	0	0	0
Laminaria	0	0	0	0	0	0	0	0	0	0	0	0	0
Lamium	0	0	0	0	0	0	0	0	0	0	0	0	0
Langat	0	0	0	0	0	0	0	0	0	0	0	0	0
Laribacter	0	31	2	14	8	7	74	135	107	86	63	65	131
Lassa	0	0	0	0	0	0	0	0	0	0	0	0	0
Latino	0	0	0	0	0	0	0	0	0	0	0	0	0
Lawsonia	12	15	0	2	2	40	53	63	39	44	15	18	31
Lecanicillium	0	0	0	0	0	0	0	0	0	0	0	0	0
Leek	0	0	0	0	0	0	0	0	0	0	0	0	0
Leeuwenhoekiella	6	0	2	4	4	0	127	79	93	61	68	179	51
Legionella	4	6	32	4	14	8	24	24	7	59	23	8	6
Leifsonia	22	50	19	13	19	13	6	78	7	53	28	8	20
Leishmania	12	9	4	6	1	23	17	50	25	45	71	16	11
Lentisphaera	0	0	2	0	0	6	1	9	4	143	6	18	6
Lentithecium	0	0	0	0	0	0	0	0	0	0	0	0	0
Leptolyngbya	0	0	0	0	0	0	0	0	0	0	0	0	0
Leptosira	0	0	0	0	0	0	0	2	0	6	0	0	0
Leptosphaerulina	0	0	0	0	0	0	0	0	0	0	0	0	0
Leptospira	0	0	3	29	25	6	12	23	30	10	17	22	8
Leptothrix	42	35	4	17	8	64	91	187	212	331	207	122	159
Leptotrichia	123	168	319	196	126	52	9	118	39	41	44	3	18
Lettuce	0	0	0	0	0	0	0	0	0	0	0	0	0
Leucania	0	0	0	0	0	0	0	0	0	0	0	0	0
Leucas	0	0	0	0	0	0	0	0	0	0	0	0	0
Leucocytozoon	0	0	0	0	0	0	0	0	0	0	0	0	0
Leuconostoc	55	1271	1470	1330	119	18	2	57	13	19	26	68	18
Liao	0	0	0	0	0	0	0	0	0	0	0	0	0
Ligustrum	0	0	0	0	0	0	0	0	0	0	0	0	0
Lily	0	0	0	0	0	0	0	0	0	0	0	0	0
Limnobacter	0	12	2	15	0	4	38	67	73	73	54	10	50
Lindernia	0	0	0	0	0	0	0	0	0	0	0	0	0
Lindgomyces	0	0	0	0	0	0	0	0	0	0	0	0	0
Lisianthus	0	0	0	0	0	0	0	0	0	0	0	0	0
Listeria	133	1040	1192	706	213	32	29	179	70	91	89	14	77
Listonella	0	0	0	0	0	0	0	0	0	0	0	0	0
Little	0	0	0	0	0	0	0	0	0	0	0	0	0
Ljungan	0	0	0	0	0	0	0	0	0	0	0	0	0
Loktanella	2	0	0	0	2	5	2	34	12	22	4	12	14
Lolium	0	0	0	0	0	0	0	0	0	0	0	0	0
Loofa	0	0	0	0	0	0	0	0	0	0	0	0	0
Lophiotrema	0	0	0	0	0	0	0	0	0	0	0	0	0
Louping	0	0	0	0	0	0	0	0	0	0	0	0	0
LuIII	0	0	0	0	0	0	0	0	0	0	0	0	0
Lubomirskia	0	0	0	0	0	0	0	0	0	0	0	0	0
Lucerne	0	0	0	0	0	0	0	0	0	0	0	0	0
Lucky	0	0	0	0	0	0	0	0	0	0	0	0	0
Ludwigia	0	0	0	0	0	0	0	0	0	0	0	0	0
Luffa	0	0	0	0	0	0	0	0	0	0	0	0	0
Lujo	0	0	0	0	0	0	0	0	0	0	0	0	0
Lumpy	0	0	0	0	0	0	0	0	0	0	0	0	0
Lutiella	0	35	5	16	0	12	36	165	80	97	62	50	71
Lymantria	0	0	0	0	0	0	0	0	0	0	0	0	0
Lymphocystis	0	0	0	0	0	0	0	0	0	0	0	0	0
Lymphocytic	0	0	0	0	0	0	0	0	0	0	0	0	0
Lyngbya	2	4	2	4	0	2	0	11	8	3	14	0	0
Lysinibacillus	27	86	139	42	36	15	4	91	31	28	43	2	20
Macaca	0	0	0	0	0	0	0	0	0	0	0	0	0
Macacine	0	0	0	0	0	0	2	0	0	8	0	0	0
Macaque	0	0	0	0	0	0	0	0	0	0	0	0	0
Machupo	0	0	0	0	0	0	0	0	0	0	0	0	0
Macrobrachium	0	0	0	0	0	0	0	0	0	0	0	0	0
Macrococcus	11	44	32	34	73	4	3	15	3	4	17	8	13
Macroptilium	0	0	0	0	0	0	0	0	0	0	0	0	0
Madracis	0	0	0	0	0	0	0	0	0	0	0	0	0
Magnaporthe	0	0	0	0	0	0	0	5	10	1	1	0	2
Magnetococcus	8	13	0	0	33	2	0	46	34	13	6	9	10
Magnetospirillum	14	9	18	23	28	81	74	255	224	257	121	190	206
Maize	0	0	0	0	0	0	0	0	0	0	0	0	0
Mal	0	0	0	0	0	0	0	0	0	0	0	0	0
Malachra	0	0	0	0	0	0	0	0	0	0	0	0	0
Malawimonas	0	0	0	0	0	0	0	0	0	0	0	0	0
Malva	0	0	0	0	0	0	0	0	0	0	0	0	0
Malvastrum	0	0	0	0	0	0	0	0	0	0	0	0	0
Mamestra	0	0	0	0	0	0	0	0	0	0	0	0	0
Mammalian	0	0	0	0	0	0	0	0	0	0	0	0	0
Mannheimia	6	4	94	1	14	211	12	91	57	62	162	28	41
Mapuera	0	0	0	0	0	0	0	0	0	0	0	0	0
Maracuja	0	0	0	0	0	0	0	0	0	0	0	0	0
Maricaulis	1	49	1	9	0	9	2	40	32	50	16	5	13
Marine	6	21	8	12	14	0	36	38	39	48	16	3	24
Marinitoga	0	0	0	0	3	0	0	7	0	3	1	0	0
Marinobacter	6	50	103	26	18	34	73	193	107	221	44	68	96
Mariprofundus	0	84	30	12	13	2	11	36	102	24	31	10	13
Marseillevirus,	0	0	0	0	0	0	0	0	0	0	0	0	0
Maruca	0	0	0	0	0	0	0	0	0	0	0	0	0
Mason-Pfizer	0	0	0	0	0	0	0	0	0	0	0	0	0
Mastomys	0	0	0	0	0	0	0	0	0	0	0	0	0
Mayaro	0	0	0	0	0	0	0	0	0	0	0	0	0
Measles	0	0	0	0	0	0	0	0	0	0	0	0	0
Megasphaera	272	13999	807	5594	104	36	79	389	189	232	98	133	403
Meiothermus	6	0	3	2	2	48	24	166	38	204	83	70	68
Melandrium	0	0	0	0	0	0	0	0	0	0	0	0	0
Melanoplus	0	0	0	0	0	0	0	0	0	2	0	0	4
Meleagrid	0	0	0	0	0	0	0	0	0	0	0	0	0
Melon	0	0	0	0	0	0	0	0	0	0	0	0	0
Menangle	0	0	0	0	0	0	0	0	0	0	0	0	0
Merkel	0	0	0	0	0	0	0	0	0	0	0	0	0
Merremia	0	0	0	0	0	0	0	0	0	0	0	0	0
Mesoplasma	9	0	0	2	6	4	0	13	13	0	38	0	4
Mesorhizobium	132	156	58	66	15	44	56	282	79	129	145	84	31
Mesta	0	0	0	0	0	0	0	0	0	0	0	0	0
Metallosphaera	0	0	0	0	0	0	0	0	0	0	0	2	0
Metarhizium	0	0	0	0	0	0	0	0	0	0	0	0	0
Methanobacterium	0	0	0	0	0	0	0	0	0	0	0	0	0
Methanobrevibacter	4	155	89	94	12	20	0	17	4	34	2	6	15
Methanocaldococcus	6	8	9	9	2	2	1	4	0	5	6	0	2
Methanocella	0	0	0	0	12	2	4	28	14	6	2	14	8
Methanococcoides	0	6	0	0	0	0	0	0	38	4	2	0	0
Methanococcus	17	24	10	31	14	30	7	24	11	18	75	2	6
Methanocorpusculum	0	4	2	2	8	2	0	53	5	29	12	2	7
Methanoculleus	0	2	0	0	0	14	0	54	9	52	20	23	38
Methanohalobium	0	0	1	0	0	20	0	6	0	2	4	2	2
Methanohalophilus	0	9	0	6	0	0	0	0	6	2	0	0	0
Methanoplanus	18	2	0	2	22	20	6	26	2	25	0	0	0
Methanopyrus	0	0	0	0	0	0	0	10	0	0	0	10	0
Methanosaeta	0	0	0	0	0	0	0	0	0	0	1	6	2
Methanosarcina	22	100	98	98	74	51	5	18	44	40	12	17	4
Methanosphaera	8	0	0	4	4	14	40	0	0	2	10	0	0
Methanospirillum	0	0	0	7	0	2	2	2	0	0	2	4	4
Methanothermobacter	2	0	0	0	0	0	0	2	0	0	0	0	2
Methylacidiphilum	0	0	0	0	0	0	0	26	14	6	0	0	2
Methylibium	11	84	8	16	0	23	129	151	60	265	138	48	90
Methylobacillus	8	106	26	35	3	4	18	42	34	66	38	29	25
Methylobacterium	8	214	39	42	20	146	108	631	304	562	296	241	170
Methylocella	0	41	16	7	0	3	21	38	96	44	35	13	26
Methylococcus	0	8	0	1	16	17	18	101	50	147	88	26	29
Methylophaga	0	2	0	4	0	8	8	22	0	24	10	38	30
Methylosinus	6	16	0	6	12	27	25	113	81	95	54	29	32
Methylotenera	0	16	2	29	19	0	3	39	9	41	3	26	41
Methylovorus	0	29	0	34	2	0	33	53	42	63	35	31	91
Metridium	0	0	0	0	0	0	0	0	0	0	0	0	0
Microbacterium	0	0	0	0	0	0	0	0	0	0	0	0	0
Micrococcus	64	106	25	30	51	12	22	88	51	108	23	42	25
Microcoleus	0	0	0	0	0	0	2	6	24	20	9	8	2
Microcystis	0	32	42	9	0	2	24	55	9	6	21	2	24
Micromonas	29	75	10	11	8	35	31	71	6	84	21	70	31
Micromonospora	26	56	2	23	76	54	34	251	103	225	41	165	59
Microplitis	0	0	0	0	0	0	0	0	0	0	0	0	0
Microscilla	2	20	2	20	0	0	18	38	21	6	14	54	13
Microsporum	0	0	0	0	0	0	0	0	0	0	0	0	0
Midway	0	0	0	0	0	0	0	0	0	0	0	0	0
Mikania	0	0	0	0	0	0	0	0	0	0	0	0	0
Milk	0	0	0	0	0	0	0	0	0	0	0	0	0
Mimosa	0	0	0	0	0	0	0	0	0	0	0	0	0
Mink	0	0	0	0	0	0	0	0	0	0	0	0	0
Mint	0	0	0	0	0	0	0	0	0	0	0	0	0
Minute	0	0	0	0	0	0	0	0	0	0	0	0	0
Mirabilis	0	0	0	0	0	0	0	0	0	0	0	0	0
Mirafiore	0	0	0	0	0	0	0	0	0	0	0	0	0
Miscanthus	0	0	0	0	0	0	0	0	0	0	0	0	0
Mitsuokella	171	1163	219	313	50	114	68	1237	309	364	397	159	2568
Mobala	0	0	0	0	0	0	0	0	0	0	0	0	0
Mobiluncus	111	52	199	317	123	31	74	157	120	153	53	59	24
Modoc	0	0	0	0	0	0	0	0	0	0	0	0	0
Mokola	0	0	0	0	0	0	0	0	0	0	0	0	0
Molluscum	0	0	0	0	0	0	0	0	0	0	0	0	0
Moloney	0	0	0	0	0	0	0	0	0	0	0	0	0
Moniliophthora	0	0	0	0	0	0	0	0	0	0	0	0	0
Monkeypox	0	0	0	0	0	0	0	0	0	0	0	0	0
Monoblepharella	0	0	2	0	0	0	0	0	0	0	0	0	0
Monomastix	0	0	0	0	0	0	0	0	0	0	0	0	0
Monosiga	0	1	0	0	0	3	0	0	0	0	0	0	0
Montana	0	0	0	0	0	0	0	0	0	0	0	0	0
Montastraea	0	0	0	0	0	0	0	0	0	0	0	0	0
Montipora	0	0	0	0	0	0	0	0	0	0	0	0	0
Moorella	6	30	34	31	28	21	20	75	19	56	28	19	25
Mopeia	0	0	0	0	0	0	0	0	0	0	0	0	0
Moraxella	10	0	5	0	8	0	1	14	16	6	5	0	10
Morganella	0	0	0	0	0	0	0	0	0	0	0	0	0
Moritella	4	16	10	10	0	0	16	17	12	10	38	0	6
Moroccan	0	0	0	0	0	0	0	0	0	0	0	0	0
Morogoro	0	0	0	0	0	0	0	0	0	0	0	0	0
Mortierella	0	0	0	0	0	0	0	0	0	0	0	0	0
Mossman	0	0	0	0	0	0	0	0	0	0	0	0	0
Mouse	0	0	0	0	0	0	0	0	0	0	0	0	0
Mulard	0	0	0	0	0	0	0	0	0	0	0	0	0
Mumps	0	0	0	0	0	0	0	0	0	0	0	0	0
Mungbean	0	0	0	0	0	0	0	0	0	0	0	0	0
Munia	0	0	0	0	0	0	0	0	0	0	0	0	0
Murid	0	0	0	0	0	1	0	0	1	0	0	0	0
Murine	0	0	0	0	0	0	0	0	0	0	0	0	0
Murray	0	0	0	0	0	0	0	0	0	0	0	0	0
Mus	0	0	0	0	0	0	0	0	0	0	0	0	0
Musca	0	0	0	0	0	0	0	0	0	0	0	0	0
Muscovy	0	0	0	0	0	0	0	0	0	0	0	0	0
Mushroom	0	0	0	0	0	0	0	0	0	0	0	0	0
Mussa	0	0	0	0	0	0	0	0	0	0	0	0	0
Mycobacterium	156	381	100	81	85	120	97	576	331	481	300	183	221
Mycoplasma	125	20	10	54	87	32	34	122	99	37	251	101	59
Mycoreovirus	0	0	0	0	0	0	0	0	0	0	0	0	0
Mycosphaerella	0	0	0	0	0	0	0	0	0	0	0	0	0
Mycovirus	0	0	0	0	0	0	0	0	0	0	0	0	0
Myotis	0	0	0	0	0	0	0	0	0	0	0	0	0
Mythimna	0	0	0	0	0	0	0	0	0	0	0	0	0
Mytilinidion	0	0	0	0	0	0	0	0	0	0	0	0	0
Myxococcus	0	26	8	13	14	53	30	253	125	330	104	103	103
Myxoma	0	0	0	0	0	0	0	0	0	0	0	0	0
Myzus	0	0	0	0	0	0	0	0	0	0	0	0	0
Naegleria	0	0	0	0	0	0	0	0	0	0	0	0	0
Nakamurella	12	72	22	12	4	34	21	112	51	106	41	28	33
Nakaseomyces	1	0	0	126	1	0	0	4	15	2	0	4	0
Nanoarchaeum	0	0	0	0	0	0	0	0	0	0	0	0	0
Nanovirus-like	0	0	0	0	0	0	0	0	0	0	0	0	0
Narcissus	0	0	0	0	0	0	0	0	0	0	0	0	0
Natranaerobius	4	3	2	8	4	10	2	33	46	3	0	0	8
Natrialba	13	14	10	10	10	4	0	46	8	2	5	0	18
Natrinema	0	0	0	0	0	0	0	0	0	0	0	0	0
Natronobacterium	0	0	0	0	0	0	0	0	0	0	0	0	0
Natronomonas	10	3	13	4	2	2	0	21	3	6	15	0	2
Nautilia	6	4	76	0	36	8	0	14	2	10	3	2	6
Negombata	0	0	0	0	0	0	0	0	0	0	0	0	0
Neisseria	20	213	117	185	61	135	161	646	296	361	300	266	300
Nematostella	0	0	0	0	0	0	0	0	0	0	0	0	0
Nemesia	0	0	0	0	0	0	0	0	0	0	0	0	0
Neodiprion	0	0	0	0	0	0	0	0	0	0	0	0	0
Neorickettsia	2	12	0	2	0	0	6	0	6	0	2	14	0
Nephroselmis	0	2	0	0	0	0	0	0	0	0	0	0	0
Neptuniibacter	0	12	1	6	0	5	6	17	9	15	6	4	6
Nerine	0	0	0	0	0	0	0	0	0	0	0	0	0
Neurospora	0	0	0	0	0	0	0	0	0	0	0	0	0
Newbury	0	0	0	0	0	0	0	0	0	0	0	0	0
Newcastle	0	0	0	0	0	0	0	0	0	0	0	0	0
Ngaingan	0	0	0	0	0	0	0	0	0	0	0	0	0
Nilaparvata	0	0	0	0	0	0	0	0	0	0	0	0	0
Nipah	0	0	0	0	0	0	0	0	0	0	0	0	0
Nitratiruptor	4	1	0	12	6	0	0	2	0	4	4	6	2
Nitrobacter	4	18	8	2	11	9	23	135	170	27	49	33	36
Nitrococcus	2	2	2	8	6	0	18	16	36	16	3	10	6
Nitrosococcus	0	53	20	8	26	6	25	118	28	47	14	10	26
Nitrosomonas	2	82	24	21	6	8	22	70	26	52	15	44	75
Nitrosopumilus	6	0	0	0	2	0	0	4	0	2	8	0	0
Nitrosospira	0	4	0	3	0	0	7	38	50	35	41	0	16
Nocardia	10	47	6	30	9	5	4	107	66	38	32	50	44
Nocardioides	29	32	0	9	12	12	27	157	24	91	31	9	28
Nocardiopsis	32	36	4	9	23	13	7	107	46	123	38	24	34
Nodamura	0	0	0	0	0	0	0	0	0	0	0	0	0
Nodularia	0	7	2	2	0	8	8	26	0	44	0	1	4
Nootka	0	0	0	0	0	0	0	0	0	0	0	0	0
Nora	0	0	0	0	0	0	0	0	0	0	0	0	0
Northern	0	0	0	0	0	0	0	0	0	0	0	0	0
Norwalk	0	0	0	0	0	0	0	0	0	0	0	0	0
Nostoc	8	31	6	2	12	30	6	34	52	62	48	0	9
Novosphingobium	0	8	0	0	2	25	10	156	52	68	40	30	43
Nudaurelia	0	0	0	0	0	0	0	0	0	0	0	0	0
Nyamanini	0	0	0	0	0	0	0	0	0	0	0	0	0
O'nyong-nyong	0	0	0	0	0	0	0	0	0	0	0	0	0
Oat	0	0	0	0	0	0	0	0	0	0	0	0	0
Obuda	0	0	0	0	0	0	0	0	0	0	0	0	0
Oceanibulbus	4	0	0	0	8	19	3	33	10	60	13	15	22
Oceanicaulis	4	11	2	0	0	5	16	52	44	19	27	42	2
Oceanicola	198	25	5	47	2	15	25	205	147	141	50	57	62
Oceanobacillus	42	12	2	11	14	7	7	37	34	8	39	7	16
Ochrobactrum	2	40	3	13	2	11	7	136	36	60	18	28	16
Ochromonas	0	0	0	0	0	0	0	0	0	0	0	0	0
Octadecabacter	0	94	6	12	2	6	0	56	4	51	20	32	90
Odontella	0	0	0	0	0	0	0	0	8	0	0	0	0
Odontoglossum	0	0	0	0	0	0	0	0	0	0	0	0	0
Oedogonium	0	0	0	0	0	0	0	0	0	0	0	0	0
Oedohysterium	0	0	0	0	0	0	0	0	0	0	0	0	0
Oenococcus	5	645	319	287	54	4	0	37	10	2	4	0	2
OkLCV	0	0	0	0	0	0	0	0	0	0	0	0	0
Okra	0	0	0	0	0	0	0	0	0	0	0	0	0
Old	0	0	0	0	0	0	0	0	0	0	0	0	0
Oligotropha	2	74	11	10	0	0	13	54	56	28	5	3	0
Olive	0	0	0	0	0	0	0	0	0	0	0	0	0
Oliveros	0	0	0	0	0	0	0	0	0	0	0	0	0
Olsenella	659	24850	5110	5621	269	50	49	599	234	297	178	159	236
Oltmannsiellopsis	0	0	0	0	0	2	0	6	0	6	0	0	2
Omsk	0	0	0	0	0	0	0	0	0	0	0	0	0
Onion	0	0	0	0	0	4	0	0	0	0	9	0	0
Ononis	0	0	0	0	0	0	0	0	0	0	0	0	0
Operophtera	0	0	0	0	0	0	0	0	0	0	0	0	0
Ophiostoma	0	0	0	0	0	0	0	0	0	0	0	0	0
Opitutus	0	67	25	28	0	38	29	224	151	170	132	117	46
Opuntia	0	0	0	0	0	0	0	0	0	0	0	0	0
Orangutan	0	0	0	0	0	0	0	0	0	0	0	0	0
Orchid	0	0	0	0	0	0	0	0	0	0	0	0	0
Orf	0	0	0	0	0	0	0	0	0	0	0	0	0
Orgyia	0	0	0	0	0	0	0	0	0	0	0	0	0
Oribacterium	337	439	501	605	494	118	81	944	304	406	341	319	303
Orientia	0	4	0	2	0	0	0	18	8	2	12	10	9
Oropouche	0	0	0	0	0	0	0	0	0	0	0	0	0
Oryctes	0	0	0	0	0	0	0	0	0	0	0	0	0
Oryza	0	0	0	0	0	0	0	0	0	0	0	0	0
Oscarella	0	0	0	0	0	0	0	0	0	0	0	0	0
Oscillatoria	0	0	2	36	5	4	3	46	12	38	6	0	2
Ostreid	0	0	0	0	0	0	0	0	0	0	0	0	0
Ostreococcus	36	5	7	15	24	7	12	25	6	31	19	4	6
Ourmia	0	0	0	0	0	0	0	0	0	0	0	0	0
Ovine	0	0	0	0	0	0	0	11	0	0	0	0	0
Oxalobacter	9	375	48	206	36	41	110	4066	254	534	146	181	980
Oyster	0	0	0	0	0	0	0	0	0	0	0	0	0
Paenibacillus	25	225	200	153	95	24	16	295	74	173	108	89	40
Panax	0	0	0	0	0	0	0	0	0	0	0	0	0
Panicum	0	0	0	0	0	0	0	0	0	0	0	0	0
Panine	0	0	0	0	0	0	0	0	0	0	0	0	0
Pantoea	19	53	93	107	48	17	50	123	54	129	54	34	38
Papaya	0	0	0	0	0	0	0	0	0	0	0	0	0
Papiine	0	0	0	0	0	0	0	0	0	0	0	0	0
Paprika	0	0	0	0	0	0	0	0	0	0	0	0	0
Parabacteroides	1066	3372	193	1151	3042	174350	123321	240057	132113	262214	186779	48401	124162
Parachlamydia	0	0	0	0	0	0	19	23	2	0	6	35	2
Parachlorella	0	0	0	0	0	0	7	0	0	6	4	0	2
Paracoccidioides	0	0	0	0	0	0	2	1	0	0	0	0	1
Parahaemoproteus	0	0	0	0	0	0	0	0	0	0	0	0	0
Parainfluenza	0	0	0	0	0	0	0	0	0	0	0	0	0
Paralichthys	0	0	0	0	0	0	0	0	0	0	0	0	0
Paramecium	0	0	0	0	4	0	0	0	25	0	0	8	0
Parana	0	0	0	0	0	0	0	0	0	0	0	0	0
Parascardovia	150	265	276	82	8	10	16	85	46	26	17	44	31
Pariacato	0	0	0	0	0	0	0	0	0	0	0	0	0
Parietaria	0	0	0	0	0	0	0	0	0	0	0	0	0
Parsnip	0	0	0	0	0	0	0	0	0	0	0	0	0
Parvibaculum	0	23	1	9	4	6	5	25	21	82	20	16	20
Parvimonas	918	35	462	120	45	34	10	131	41	18	61	16	22
Parvovirus	0	0	0	0	0	0	0	0	0	0	0	0	0
Parvularcula	0	2	0	0	3	6	8	20	3	11	2	15	5
Passiflora	0	0	0	0	0	0	0	0	0	0	0	0	0
Passionfruit	0	0	0	0	0	0	0	0	0	0	0	0	0
Pasteurella	8	2	2	12	2	599	0	46	36	0	510	36	4
Pasteuria	0	0	0	0	0	0	0	2	0	0	0	0	0
Patchouli	0	0	0	0	0	0	0	0	0	0	0	0	0
Paulinella	0	0	2	0	2	0	1	0	0	0	0	6	4
Pavona	0	0	0	0	0	0	0	0	0	0	0	0	0
Pea	0	0	0	0	0	0	0	0	0	0	0	0	0
Peach	0	0	0	0	0	0	0	0	0	0	0	0	0
Peanut	0	0	0	0	0	0	0	0	0	0	0	0	0
Pear	0	0	0	0	0	0	0	0	0	0	0	0	0
Pectobacterium	7	89	58	54	44	17	50	149	49	110	57	55	78
Pedilanthus	0	0	0	0	0	0	0	0	0	0	0	0	0
Pedinomonas	0	0	0	0	0	0	0	0	0	0	0	0	0
Pediococcus	21	2024	1042	572	6	12	2	61	14	7	20	8	4
Pedobacter	8	15	0	16	20	16	234	156	126	244	172	167	131
Pelargonium	0	0	0	0	0	0	0	0	0	0	0	0	0
Pelobacter	4	107	53	16	43	53	82	308	427	281	113	96	95
Pelodictyon	9	38	11	14	14	26	12	129	130	47	54	49	81
Pelotomaculum	7	80	15	30	7	19	12	151	52	83	24	21	26
Penaeid	0	0	0	0	0	0	0	0	0	0	0	0	0
Penaeus	0	0	0	0	0	0	0	0	0	0	0	0	0
Penicillium	1	2	0	10	7	8	0	43	20	30	16	0	2
Pennisetum	0	0	0	0	0	0	0	0	0	0	0	0	0
Penstemon	0	0	0	0	0	0	0	0	0	0	0	0	0
Pepino	0	0	0	0	0	0	0	0	0	0	0	0	0
Pepper	0	0	0	0	0	0	0	0	0	0	0	0	0
Peptoniphilus	420	198	565	421	213	96	41	458	101	110	174	139	72
Peptostreptococcus	264	58	288	796	238	45	16	260	71	201	53	106	61
Perina	0	0	0	0	0	0	0	0	0	0	0	0	0
Periplaneta	0	0	0	0	0	0	0	0	0	0	0	0	0
Persephonella	4	0	6	2	0	2	0	16	12	4	14	0	0
Peru	0	0	0	0	0	0	0	0	0	0	0	0	0
Peruvian	0	0	0	0	0	0	0	0	0	0	0	0	0
Peste-des-petits-ruminants	0	0	0	0	0	0	0	0	0	0	0	0	0
Pestivirus	0	0	0	0	0	0	0	0	0	0	0	0	0
Petrotoga	0	4	2	21	10	6	12	20	6	12	8	2	8
Petunia	0	0	0	0	0	0	0	0	0	0	0	0	0
Phaeobacter	0	0	2	2	4	6	0	34	47	10	30	6	8
Phaeodactylum	4	0	2	3	8	0	2	4	2	5	4	0	2
Phaeosphaeria	0	0	0	0	0	0	0	0	0	0	0	0	0
Phage	0	0	0	13	0	2	2	0	0	0	0	0	0
Phaius	0	0	0	0	0	0	0	0	0	0	0	0	0
Phakopsora	0	0	0	0	1	0	0	0	0	0	0	0	0
Phenylobacterium	0	2	0	2	0	34	19	176	70	112	34	69	56
Phlebiopsis	0	0	0	0	0	0	0	0	0	0	0	0	0
Phlox	0	0	0	0	0	0	0	0	0	0	0	0	0
Phocoena	0	0	0	0	0	0	0	0	0	0	0	0	0
Phoma	0	0	0	0	0	0	0	0	0	0	0	0	0
Phormidium	0	0	0	0	0	0	0	0	0	0	0	0	0
Photobacterium	32	23	16	21	40	24	31	45	34	95	45	8	34
Photorhabdus	6	6	8	23	14	6	2	33	5	11	13	6	19
Phthorimaea	0	0	0	0	0	0	0	0	0	0	0	0	0
Physalis	0	0	0	0	0	0	0	0	0	0	0	0	0
Physarum	0	0	0	0	0	0	0	0	0	0	0	0	0
Phytophthora	0	0	0	0	0	0	0	0	0	0	0	0	0
Pichia	0	0	0	0	0	0	11	0	0	0	6	10	0
Pichinde	0	0	0	0	0	0	0	0	0	0	0	0	0
Picrophilus	0	0	0	0	0	0	0	0	0	0	0	0	0
Pieris	0	0	0	0	0	0	0	0	0	0	0	0	0
Pineapple	0	0	0	0	0	0	0	0	0	0	0	0	0
Pirellula	2	8	4	0	0	12	8	20	58	87	12	58	46
Pirital	0	0	0	0	0	0	0	0	0	0	0	0	0
Placozoan	0	0	0	0	0	0	0	0	0	0	0	0	0
Plakortis	0	0	0	0	0	0	0	0	0	0	0	0	0
Planaria	0	0	0	0	0	0	0	0	0	0	0	0	0
Planctomyces	19	32	160	36	8	12	15	44	23	116	70	9	23
Planococcus	0	0	0	0	0	0	0	0	0	0	0	0	0
Plantago	0	0	0	0	0	0	0	0	0	0	0	0	0
Plasmodium	51	97	52	415	485	356	43	165	668	51	157	70	73
Plautia	0	0	0	0	0	0	0	0	0	0	0	0	0
Plesiocystis	2	25	0	8	0	65	30	167	152	206	74	67	51
Pleurotus	0	0	0	0	0	0	0	0	0	0	0	0	0
Plum	0	0	0	0	0	0	0	0	0	0	0	0	0
Plutella	0	0	0	0	0	0	0	0	0	0	0	0	0
Pneumocystis	0	0	0	0	0	0	0	0	0	0	0	0	0
Pneumonia	0	0	0	0	0	0	0	0	0	0	0	0	0
Pocillopora	0	0	0	0	0	0	0	0	0	0	0	0	0
Podospora	2	5	1	4	18	1	8	42	1	14	47	13	12
Poinsettia	0	0	0	0	0	0	0	0	0	0	0	0	0
Polaribacter	10	0	0	1	4	4	18	48	38	4	57	55	4
Polaromonas	7	39	2	24	20	28	121	275	175	263	126	89	170
Poliovirus,	0	0	0	0	0	0	0	0	0	0	0	0	0
Polynucleobacter	0	2	2	3	4	0	12	35	10	22	16	16	31
Polyomavirus	0	0	0	0	0	0	0	0	0	0	0	0	0
Polytomella	0	0	0	0	0	0	0	0	0	0	0	0	0
Poplar	0	0	0	0	0	0	0	0	0	0	0	0	0
Porcine	0	0	0	0	0	0	0	0	0	0	0	0	0
Porites	0	0	0	0	0	0	0	0	0	0	0	0	0
Porphyra	0	2	0	0	0	2	0	0	0	0	2	1	0
Porphyromonas	24	26	4	16	14	113	932	1592	2639	734	748	3018	371
Possum	0	0	0	0	0	0	0	0	0	0	0	0	0
Potato	0	0	0	0	0	0	0	0	0	0	0	0	0
Pothos	0	0	0	0	0	0	0	0	0	0	0	0	0
Powassan	0	0	0	0	0	0	0	0	0	0	0	0	0
Prevotella	569	496	226	257	171	3552	17240	14973	53425	11408	17366	433702	17081
Primula	0	0	0	0	0	0	0	0	0	0	0	0	0
Prochlorococcus	4	23	28	20	11	11	7	59	39	23	24	12	29
Procyon	0	0	0	0	0	0	0	0	0	0	0	0	0
Propionibacterium	132	34	48	32	140	103	18	129	130	96	121	63	78
Prosthecochloris	2	32	14	22	2	13	12	77	87	37	22	16	22
Proteromonas	0	0	0	0	0	0	0	0	0	0	0	0	0
Proteus	69	610	4	289	4	15	0	40	8	11	26	3	15
Prototheca	0	0	0	0	0	0	0	0	0	0	0	0	0
Providence	0	0	0	0	0	0	0	0	0	0	0	0	0
Providencia	9	154	135	59	7	27	17	77	64	27	64	12	27
Prune	0	0	0	0	0	0	0	0	0	0	0	0	0
Prunus	0	0	0	0	0	0	0	0	0	0	0	0	0
Pseudaletia	0	0	0	0	0	0	0	0	0	0	0	0	0
Pseudendoclonium	0	0	0	0	0	0	0	0	0	0	0	0	0
Pseudoalteromonas	0	10	6	2	0	2	0	20	14	5	22	6	12
Pseudocowpox	0	0	0	0	0	0	0	0	0	0	0	0	0
Pseudomonas	32	371	55	193	104	424	403	1404	927	1758	890	651	686
Pseudopterogorgia	0	0	0	0	0	0	0	0	0	0	0	0	0
Pseudovibrio	2	0	0	7	12	2	22	25	6	72	19	4	18
Psittacid	0	0	0	0	0	0	0	0	0	0	0	0	0
Psittacus	0	0	0	0	0	0	0	0	0	0	0	0	0
Psychrobacter	0	4	4	8	0	0	12	14	16	11	12	2	6
Psychroflexus	6	8	2	6	6	0	19	33	24	2	6	0	2
Psychromonas	2	16	8	26	2	3	3	8	0	4	24	2	1
Ptilocaulis	0	0	0	0	0	0	0	0	0	0	0	0	0
Pumpkin	0	0	0	0	0	0	0	0	0	0	0	0	0
Puumala	0	0	0	0	0	0	0	0	0	0	0	0	0
Pycnococcus	0	0	0	0	0	0	0	0	0	0	0	0	0
Pylaiella	0	0	0	0	0	0	0	0	0	0	0	0	0
Pyramidobacter	189	271	35	152	42	137	143	1490	387	560	406	273	988
Pyramimonas	0	0	0	0	0	0	0	0	0	0	0	1	0
Pyrobaculum	0	0	0	0	0	2	2	6	0	6	0	0	0
Pyrococcus	0	0	0	0	0	6	3	2	2	3	0	0	0
Pythium	0	0	0	0	0	0	0	1	0	0	0	0	0
Quadricrura	0	0	0	0	0	0	0	0	0	0	0	0	0
Quang	0	0	0	0	0	0	0	0	0	0	0	0	0
RD114	0	0	0	0	0	0	0	0	0	0	0	0	0
Rabbit	0	0	0	0	0	0	0	0	0	0	0	0	0
Rabies	0	0	0	0	0	0	0	0	0	0	0	0	0
Rachiplusia	0	0	0	0	0	0	0	0	0	0	0	0	0
Radish	0	0	0	0	0	0	0	0	0	0	0	0	0
Ralstonia	26	214	125	118	48	218	345	918	493	1020	556	440	521
Ramie	0	0	0	0	0	0	0	0	0	0	0	0	0
Ranid	0	0	0	0	0	0	0	0	0	0	0	0	0
Raphanus	0	0	0	0	0	0	0	0	0	0	0	0	0
Raphidiopsis	0	0	0	4	0	4	0	6	4	3	0	1	2
Raspberry	0	0	0	0	0	0	0	0	0	0	0	0	0
Rat	0	0	0	0	0	0	0	0	0	0	0	0	0
Rattus	0	0	0	0	0	0	0	0	0	0	0	0	0
Rauscher	0	0	0	0	0	0	0	0	0	0	0	0	0
Raven	0	0	0	0	0	0	0	0	0	0	0	0	0
Reclinomonas	0	0	0	0	0	0	0	0	0	0	0	0	0
Red	0	0	0	0	0	0	0	0	0	0	0	0	0
Redspotted	0	0	0	0	0	0	0	0	0	0	0	0	0
Rehmannia	0	0	0	0	0	0	0	0	0	0	0	0	0
Reinekea	0	24	6	12	4	4	6	12	6	6	14	17	20
Renibacterium	2	72	38	8	12	0	0	41	4	3	2	3	0
Respiratory	0	0	0	0	0	0	0	0	0	0	0	0	0
Reston	0	0	0	0	0	0	0	0	0	0	0	0	0
Reticuloendotheliosis	0	0	0	0	0	0	0	0	0	0	0	0	0
Rhesus	0	0	0	0	0	0	0	0	0	0	0	0	0
Rhizobium	40	284	222	128	69	87	121	650	225	462	261	255	219
Rhizoctonia	0	0	0	0	0	0	0	0	0	0	0	0	0
Rhizophydium	0	0	0	0	0	0	0	0	0	0	0	0	0
Rhizopus	0	0	0	0	0	0	0	0	0	0	0	0	0
Rhodactis	0	0	0	0	0	0	0	0	0	0	0	0	0
Rhodobacter	50	106	30	45	18	41	49	302	94	228	97	79	42
Rhodococcus	22	26	12	9	33	64	13	256	105	206	104	123	97
Rhododendron	0	0	0	0	0	0	0	0	0	0	0	0	0
Rhodoferax	0	288	88	100	8	13	15	81	38	108	22	25	41
Rhodomicrobium	240	46	8	24	0	11	25	59	20	73	51	20	10
Rhodomonas	0	4	0	4	0	0	0	2	0	0	0	0	0
Rhodopirellula	0	6	0	0	0	15	7	20	4	11	3	2	15
Rhodopseudomonas	12	70	18	23	7	106	148	522	348	535	289	167	145
Rhodospirillum	4	85	7	28	0	58	74	304	139	228	116	104	117
Rhodothermus	5	14	4	5	18	116	67	334	272	335	158	172	128
Rhopalosiphum	0	0	0	0	0	0	0	0	0	0	0	0	0
Rhynchosia	0	0	0	0	0	0	0	0	0	0	0	0	0
Rhytidhysteron	0	0	0	0	0	0	0	0	0	0	0	0	0
Ribgrass	0	0	0	0	0	0	0	0	0	0	0	0	0
Rice	0	0	0	0	0	0	0	0	0	0	0	0	0
Rickettsia	0	30	4	4	0	4	0	185	15	5	8	2	20
Rickettsiella	0	0	0	6	0	0	4	6	17	18	2	0	1
Ricordea	0	0	0	0	0	0	0	0	0	0	0	0	0
Rift	0	0	0	0	0	0	0	0	0	0	0	0	0
Rinderpest	0	0	0	0	0	0	0	0	0	0	0	0	0
Rio	0	0	0	0	0	0	0	0	0	0	0	0	0
Robiginitalea	2	3	0	0	22	86	84	223	346	262	172	288	99
Rose	0	0	0	0	0	0	0	0	0	0	0	0	0
Roseburia	21313	2415	19999	15844	10856	13185	1575	66947	19935	25069	20118	5096	16648
Roseiflexus	1	68	40	28	39	32	16	117	138	79	65	36	96
Rosellinia	0	0	0	0	0	0	0	0	0	0	0	0	0
Roseobacter	34	141	146	78	20	26	31	182	103	130	78	85	68
Roseomonas	0	80	26	58	22	23	38	193	92	135	52	58	75
Roseophage	0	0	0	0	0	0	0	0	0	0	0	0	0
Roseovarius	2	77	26	31	14	14	30	181	138	125	53	51	59
Ross	0	0	0	0	0	0	0	0	0	0	0	0	0
Ross's	0	0	0	0	0	0	0	0	0	0	0	0	0
Rotavirus	0	0	0	0	0	0	0	0	0	0	0	0	0
Rothia	660	187	615	198	258	26	12	151	157	114	33	45	49
Rous	0	0	0	0	0	0	0	0	0	0	0	0	0
Rousettus	0	0	0	0	0	0	0	0	0	0	0	0	0
Rubella	0	0	0	0	0	0	0	0	0	0	0	0	0
Rubrobacter	0	29	14	15	7	34	17	98	71	75	21	57	56
Rubus	0	0	0	0	0	0	0	0	0	0	0	0	0
Rudbeckia	0	0	0	0	0	0	0	0	0	0	0	0	0
Ruegeria	0	40	16	28	3	13	17	83	77	91	33	43	16
Ruminococcus	560461	147042	698127	895887	636407	17903	17125	77802	36999	42815	12136	22140	21143
Rupestris	0	0	0	0	0	0	0	0	0	0	0	0	0
Ryegrass	0	0	0	0	0	0	0	0	0	0	0	0	0
SARS	0	0	0	0	0	0	0	0	0	0	0	0	0
Sabia	0	0	0	0	0	0	0	0	0	0	0	0	0
Sacbrood	0	0	0	0	0	0	0	0	0	0	0	0	0
Saccharina	0	0	0	0	0	0	0	0	0	0	0	0	0
Saccharomonospora	12	3	0	3	1	4	1	29	67	5	6	6	8
Saccharomyces	9867	22	76	7	42	0	2	2	69	4	2	14	10
Saccharophagus	0	24	5	8	2	2	7	27	10	20	21	0	0
Saccharopolyspora	17	64	10	18	4	36	2	113	29	146	45	49	56
Saccharum	0	0	0	0	0	0	0	0	0	0	0	0	0
Saffold	0	0	0	0	0	0	0	0	0	0	0	0	0
Sagittula	4	25	17	2	12	6	15	89	26	25	19	13	24
Saguaro	0	0	0	0	0	0	0	0	0	0	0	0	0
Saimiriine	0	0	0	0	0	0	0	0	0	0	0	0	8
Salinibacter	0	15	0	1	0	29	26	196	247	173	142	65	52
Salinispora	22	15	12	10	8	1	3	105	71	42	1	43	21
Salivirus	0	0	0	0	0	0	0	0	0	0	0	0	0
Salmon	0	0	0	0	0	0	0	0	0	0	0	0	0
Salmonella	20	415	648	493	55	18	49	290	103	76	94	179	83
Sanguibacter	73	76	10	20	47	11	14	112	42	53	55	13	27
Sapovirus	0	0	0	0	0	0	0	0	0	0	0	0	0
Saprolegnia	0	0	0	0	0	0	0	0	0	0	0	0	0
Satellite	0	0	0	0	0	0	0	0	0	0	0	0	0
Satellites	0	0	0	0	0	0	0	0	0	0	0	0	0
Satsuma	0	0	0	0	0	0	0	0	0	0	0	0	0
Savalia	0	0	0	0	0	0	0	0	0	0	0	0	0
Scallion	0	0	0	0	0	0	0	0	0	0	0	0	0
Scardovia	14	1903	1062	464	159	0	0	30	2	7	34	4	8
Scenedesmus	0	0	3	0	20	0	0	0	0	0	6	0	0
Scheffersomyces	0	2	0	10	2	22	0	64	0	0	0	0	0
Schizochytrium	0	0	0	0	0	0	0	0	0	0	0	0	0
Schizophyllum	0	0	0	0	0	0	0	0	0	0	0	0	0
Schizosaccharomyces	2	0	0	6	0	4	0	4	0	0	2	0	0
Schlumbergera	0	0	0	0	0	0	0	0	0	0	0	0	0
Sclerophthora	0	0	0	0	0	0	0	0	0	0	0	0	0
Sclerotinia	0	0	0	2	0	0	0	0	0	0	0	0	0
Scotophilus	0	0	0	0	0	0	0	0	0	0	0	0	0
Scrophularia	0	0	0	0	0	0	0	0	0	0	0	0	0
Sea	0	0	0	0	0	0	0	0	0	0	0	0	0
Seal	0	0	0	0	0	0	0	0	0	0	0	0	0
Sebaldella	10	22	274	138	77	17	2	73	23	26	27	10	17
Segniliparus	0	12	5	2	8	2	0	23	13	4	9	2	11
Selenomonas	132	1518	452	951	282	150	161	1621	490	608	579	295	499
Semliki	0	0	0	0	0	0	0	0	0	0	0	0	0
Sendai	0	0	0	0	0	0	0	0	0	0	0	0	0
Seneca	0	0	0	0	0	0	0	0	0	0	0	0	0
Senecio	0	0	0	0	0	0	0	0	0	0	0	0	0
Seoul	0	0	0	0	0	0	0	0	0	0	0	0	0
Sepik	0	0	0	0	0	0	0	0	0	0	0	0	0
Seriatopora	0	0	0	0	0	0	0	0	0	0	0	0	0
Serratia	15	131	55	116	6	54	32	223	83	288	86	127	107
Sesbania	0	0	0	0	0	0	0	0	0	0	0	0	0
Shallot	0	0	0	0	0	0	0	0	0	0	0	0	0
Sheeppox	0	0	0	0	0	0	0	0	0	0	0	0	0
Sheldgoose	0	0	0	0	0	0	0	0	0	0	0	0	0
Shewanella	14	173	175	121	35	44	99	275	185	180	147	174	155
Shigella	65	2583	1086	5712	91	29	38	35	31	28	15	29	105
Shrimp	0	0	0	0	0	0	0	0	0	0	2	0	0
Shuttleworthia	287	65	182	135	130	55	29	747	293	284	262	154	333
Sida	0	0	0	0	0	0	0	0	0	0	0	0	0
Siderastrea	0	0	0	0	0	0	0	0	0	0	0	0	0
Sideroxydans	2	50	0	12	0	10	35	72	59	91	39	45	55
Siegesbeckia	0	0	0	0	0	0	0	0	0	0	0	0	0
Silicibacter	0	2	0	0	2	21	10	35	70	74	19	37	37
Simian	0	0	0	0	0	0	0	0	0	0	0	0	0
Simian-Human	0	0	0	0	0	0	0	0	0	0	0	0	0
Simonsiella	0	4	8	4	0	8	8	11	4	6	20	5	12
Sin	0	0	0	0	0	0	0	0	0	0	0	0	0
Sindbis	0	0	0	0	0	0	0	0	0	0	0	0	0
Singapore	0	0	0	0	0	0	0	0	0	0	0	0	0
Siniperca	0	0	0	0	0	0	0	0	0	0	0	0	0
Sinorhizobium	0	68	17	20	6	22	15	151	91	81	68	82	35
Slackia	5443	2207	481	869	2984	207	151	1542	478	613	446	306	436
Sleeping	0	0	0	0	0	0	0	0	0	0	0	0	0
Slow	0	0	0	0	0	0	0	0	0	0	0	0	0
Small	0	0	0	0	0	0	0	0	0	0	0	0	0
Smittium	0	0	0	0	0	0	0	0	0	0	0	0	0
Snake	0	0	0	0	0	0	0	0	0	0	0	0	0
Snakehead	0	0	0	0	0	0	0	0	0	0	0	0	0
Snow	0	0	0	0	0	0	0	0	0	0	0	0	0
Sodalis	1	146	32	39	4	7	23	42	36	24	18	26	20
Soft-shelled	0	0	0	0	0	0	0	0	0	0	0	0	0
Soil-borne	0	0	0	0	0	0	0	0	0	0	0	0	0
Solanum	0	0	0	0	0	0	0	0	0	0	0	0	0
Solenopsis	0	0	0	0	0	0	0	0	0	0	0	0	0
Solibacter	2	14	3	0	2	52	29	196	65	132	62	62	77
Sonchus	0	0	0	0	0	0	0	0	0	0	0	0	0
Sorangium	6	54	11	16	10	54	50	184	170	234	104	150	124
Sorghum	0	0	0	0	0	0	0	0	0	0	0	0	0
South	0	0	0	0	0	0	0	0	0	0	0	0	0
Southern	0	0	0	0	0	0	0	0	0	0	0	0	0
Soybean	0	0	0	0	0	0	0	0	0	0	0	0	0
Spencermartinsia	0	0	0	0	0	0	0	0	0	0	0	0	0
Sphaerobacter	4	20	6	4	0	16	21	101	54	88	48	48	27
Sphaeropsis	0	0	0	0	0	0	0	0	0	0	0	0	0
Sphingobacterium	2	46	25	12	10	6	202	136	315	76	163	341	1508
Sphingobium	2	7	0	6	0	6	8	55	98	30	20	26	22
Sphingomonas	8	27	62	11	26	37	15	149	79	116	75	55	40
Sphingopyxis	0	2	0	0	0	5	20	154	72	26	22	14	8
Spilanthes	0	0	0	0	0	0	0	0	0	0	0	0	0
Spinach	0	0	0	0	0	0	0	0	0	0	0	0	0
Spirochaeta	28	120	64	332	25	8	2	62	58	25	8	10	7
Spiroplasma	0	0	0	0	0	0	0	0	0	0	0	0	0
Spirosoma	0	27	2	6	4	100	54	276	222	359	119	239	187
Spissistilus	0	0	0	0	0	0	0	0	0	0	0	0	0
Spizellomyces	0	0	0	0	0	0	0	0	0	0	0	0	0
Spleen	0	0	0	0	0	0	0	0	0	0	0	0	0
Spodoptera	0	0	0	0	0	0	0	0	0	0	0	0	0
Spring	0	0	0	0	0	0	0	0	0	0	0	0	0
Sputnik	0	0	0	0	0	0	0	0	0	0	0	0	0
Squash	0	0	0	0	0	0	0	0	0	0	0	0	0
Squirrel	0	0	0	0	0	0	0	0	0	0	0	0	0
Sri	0	0	0	0	0	0	0	0	0	0	0	0	0
St	0	0	0	0	0	0	0	0	0	0	0	0	0
St.	0	0	0	0	0	0	0	0	0	0	0	0	0
Stachytarpheta	0	0	0	0	0	0	0	0	0	0	0	0	0
Stackebrandtia	25	6	2	6	6	23	7	91	62	98	33	48	35
Staphylococcus	429	492	309	198	321	70	62	316	153	62	306	70	61
Staphylothermus	0	0	0	0	0	0	0	0	0	0	0	0	0
Starkeya	28	69	25	16	0	42	21	135	75	172	71	56	79
Starling	0	0	0	0	0	0	0	0	0	0	0	0	0
Steller	0	0	0	0	0	0	0	0	0	0	0	0	0
Stenotrophomonas	6	128	28	33	26	40	53	204	195	183	126	104	38
Stigeoclonium	0	0	0	0	0	0	0	2	0	0	0	0	0
Stigmatella	5	46	8	12	2	32	45	168	99	100	52	49	32
Strawberry	0	0	0	0	0	0	0	0	0	0	0	0	0
Streptobacillus	58	60	16	49	54	14	10	39	12	30	65	11	32
Streptocarpus	0	0	0	0	0	0	0	0	0	0	0	0	0
Streptococcus	24993	21656	119273	179829	66702	754	311	1193	974	582	601	519	597
Streptomyces	267	876	223	247	220	365	265	1769	905	1536	743	564	559
Streptosporangium	30	8	4	9	24	11	23	170	86	178	49	63	41
Stretch	0	0	0	0	0	0	0	0	0	0	0	0	0
Striped	0	0	0	0	0	0	0	0	0	0	0	0	0
Stx1	0	0	0	1	0	0	0	0	0	0	0	0	0
Stx2	0	0	0	3	0	0	0	0	0	0	0	0	0
Stx2-converting	0	1	0	0	0	0	0	2	0	0	0	0	0
Stylophora	0	0	0	0	0	0	0	0	0	0	0	0	0
Subdoligranulum	1875	587	1027	804	448	4391	947	36904	7781	22644	2846	7583	10948
Suberites	0	0	0	0	0	0	0	0	0	0	0	0	0
Subterranean	0	0	0	0	0	0	0	0	0	0	0	0	0
Sudan	0	0	0	0	0	0	0	0	0	0	0	0	0
Sugarcane	0	0	0	0	0	0	0	0	0	0	0	0	0
Suid	0	0	0	0	0	0	6	0	0	2	0	0	0
Sulfitobacter	0	44	18	24	0	0	8	39	8	22	13	13	19
Sulfolobus	0	0	122	72	0	0	0	1	0	0	2	0	0
Sulfurihydrogenibium	7	2	5	4	0	14	4	11	10	2	24	41	6
Sulfurimonas	0	4	2	2	0	4	4	2	16	0	4	13	0
Sulfurospirillum	0	0	82	18	26	0	0	2	0	1	10	0	6
Sulfurovum	4	6	0	0	0	4	8	46	20	16	0	2	38
Sunflower	0	0	0	0	0	0	0	0	0	0	0	0	0
Sunn	0	0	0	0	0	0	0	0	0	0	0	0	0
Sus	0	0	0	0	0	0	0	0	0	0	0	0	0
Sweet	0	0	0	0	0	0	0	0	0	0	0	0	0
Sweetpotato	0	0	0	0	0	0	0	0	0	0	0	0	0
Swinepox	0	0	0	0	0	0	0	0	0	0	0	0	0
Symbiobacterium	0	58	18	69	21	82	104	627	217	411	214	144	125
Synechococcus	0	236	72	74	60	43	128	468	229	426	209	157	136
Synechocystis	0	0	0	0	0	4	0	16	4	0	0	11	1
Synedra	0	0	0	0	0	0	0	0	0	0	0	0	0
Syntrophobacter	0	42	6	10	4	2	19	69	56	5	27	40	2
Syntrophomonas	2	33	20	29	6	7	16	53	17	24	21	21	22
Syntrophothermus	2	12	4	5	0	0	2	20	0	4	7	4	8
Syntrophus	4	23	4	15	12	10	14	52	18	47	24	12	14
TYLCAxV-Sic1-[IT:Sic2/2:04],	0	0	0	0	0	0	0	0	0	0	0	0	0
TYLCCNV-[Y322]	0	0	0	0	0	0	0	0	0	0	0	0	0
Tacaribe	0	0	0	0	0	0	0	0	0	0	0	0	0
Tamana	0	0	0	0	0	0	0	0	0	0	0	0	0
Tamiami	0	0	0	0	0	0	0	0	0	0	0	0	0
Tanapox	0	0	0	0	0	0	0	0	0	0	0	0	0
Taro	0	0	0	0	0	0	0	0	0	0	0	0	0
Taterapox	0	0	0	0	0	0	2	0	0	0	0	0	0
Taura	0	0	0	0	0	0	0	0	0	0	0	0	0
Telosma	0	0	0	0	0	0	0	0	0	0	0	0	0
Temperate	0	0	0	0	0	0	0	0	0	0	0	0	0
Teratosphaeria	0	0	0	0	0	0	0	0	0	0	0	0	0
Teredinibacter	0	28	0	2	2	0	7	31	43	6	11	9	22
Tethya	0	0	0	0	0	0	0	0	0	0	0	0	0
Tetrahymena	0	0	0	0	0	0	0	0	0	0	0	0	0
Tetraplosphaeria	0	0	0	0	0	0	0	0	0	0	0	0	0
Thalassiobium	8	14	0	2	4	0	1	6	7	8	12	5	4
Thalassiosira	0	37	9	7	5	2	2	9	12	3	35	4	0
Thalassomonas	0	0	0	0	0	0	0	0	0	0	0	0	0
Thanatephorus	0	0	0	0	0	0	0	0	0	0	0	0	0
Thauera	2	65	11	19	0	87	134	306	160	416	242	158	117
Theileria	0	0	2	4	2	0	0	0	28	0	2	0	0
Theilovirus,	0	0	0	0	0	0	0	0	0	0	0	0	0
Thermanaerovibrio	2	2	6	0	37	39	26	63	27	98	30	33	8
Thermincola	0	110	6	41	0	0	2	110	104	39	50	8	19
Thermoanaerobacter	94	59	151	77	89	37	6	244	37	44	100	8	28
Thermobaculum	3	2	0	4	0	2	4	16	8	30	16	0	0
Thermobifida	4	40	9	10	2	4	6	39	4	18	21	5	8
Thermobispora	2	35	11	11	5	15	20	51	76	98	27	16	50
Thermococcus	0	0	0	0	2	8	0	28	11	2	10	15	4
Thermocrinis	0	0	2	0	0	0	0	0	4	0	2	0	0
Thermodesulfovibrio	0	12	6	12	0	6	0	15	2	2	7	0	8
Thermofilum	0	2	0	0	0	0	0	2	0	0	10	0	2
Thermomicrobium	0	0	0	0	0	0	4	17	19	8	0	0	6
Thermomonospora	20	4	16	2	10	43	34	171	126	132	51	80	82
Thermoplasma	0	0	0	0	0	0	0	0	0	0	0	0	0
Thermoproteus	0	0	0	0	0	4	0	0	0	2	1	2	0
Thermosediminibacter	8	28	6	16	6	6	10	66	29	50	13	14	10
Thermosinus	6	320	28	154	9	35	45	171	81	94	36	28	104
Thermosipho	29	13	108	30	66	10	6	32	26	52	20	6	6
Thermosphaera	0	0	2	0	0	0	0	0	0	0	0	0	0
Thermosynechococcus	0	4	0	0	0	4	4	16	2	8	8	8	4
Thermotoga	3	2	8	9	41	0	5	40	8	17	5	8	8
Thermus	0	30	11	6	4	40	50	108	42	197	60	73	75
Thielaviopsis	0	0	0	0	0	0	0	0	0	0	0	0	0
Thioalkalivibrio	0	2	0	7	14	16	8	50	57	52	58	29	15
Thiobacillus	0	23	2	10	0	9	62	158	105	131	84	115	83
Thiomicrospira	0	8	2	0	0	0	4	68	6	8	18	0	8
Thiomonas	0	15	2	10	2	16	34	139	168	54	139	45	81
Thogoto	0	0	0	0	0	0	0	0	0	0	0	0	0
Thottapalayam	0	0	0	0	0	0	0	0	0	0	0	0	0
Thrush	0	0	0	0	0	0	0	0	0	0	0	0	0
Thunberg	0	0	0	0	0	0	0	0	0	0	0	0	0
Tick-borne	0	0	0	0	0	0	0	0	0	0	0	0	0
Tiger	0	0	0	0	0	0	0	0	0	0	0	0	0
Tilletia	0	0	0	0	0	0	0	0	0	0	0	0	0
Tioman	0	0	0	0	0	0	0	0	0	0	0	0	0
Tobacco	0	0	0	0	0	0	0	0	0	0	0	0	0
Tolumonas	0	2	6	29	6	15	9	77	31	80	14	6	27
Tomato	0	0	0	0	0	0	0	0	0	0	0	0	0
Topsentia	0	0	0	0	0	0	0	0	0	0	0	0	0
Torque	0	0	0	0	0	0	0	0	0	0	0	0	0
Toscana	0	0	0	0	0	0	0	0	0	0	0	0	0
Toxoplasma	0	0	0	0	0	0	0	0	0	0	0	0	0
Trametes	0	0	0	0	0	0	0	0	0	0	0	0	0
Transmissible	0	0	0	0	0	0	0	0	0	0	0	0	0
Tree	0	0	0	0	0	0	0	0	0	0	0	0	0
Treponema	22	69	20	78	66	30	15	315	99	124	116	48	76
Triatoma	0	0	0	0	0	0	0	0	0	0	0	0	0
Trichechus	0	0	0	0	0	0	0	0	0	0	0	0	0
Trichodesmium	0	8	12	28	16	0	4	2	2	18	20	0	4
Trichodysplasia	0	0	0	0	0	0	0	0	0	0	0	0	0
Trichomonas	0	0	0	0	0	0	0	0	0	0	0	0	0
Trichophyton	0	0	0	0	0	0	0	0	0	0	0	0	0
Trichoplax	22	6	8	4	4	36	10	4	8	13	0	2	4
Trichoplusia	0	0	0	1	0	0	0	0	0	1	0	0	0
Triticum	0	0	0	0	0	0	0	0	0	0	0	0	0
Tropheryma	2	16	0	8	0	0	0	2	1	1	0	0	0
Truepera	0	8	0	1	2	22	14	107	48	147	71	30	34
Trypanosoma	0	0	6	6	14	2	15	5	20	2	4	26	13
Tsukamurella	20	4	1	2	21	0	4	21	14	33	9	13	21
Tula	0	0	0	0	0	0	0	0	0	0	0	0	0
Tulare	0	0	0	0	0	0	0	0	0	0	0	0	0
Tulip	0	0	0	0	0	0	0	0	0	0	0	0	0
Tupaia	0	0	0	0	0	0	0	0	0	0	0	0	0
Tupaiid	0	0	0	0	0	0	0	0	0	0	0	0	0
Turdivirus	0	0	0	0	0	0	0	0	0	0	0	0	0
Turicibacter	104	70	273	259	138	22	8	62	34	4	109	556	6
Turkey	0	0	0	0	0	0	0	0	0	0	0	0	0
Turnip	0	0	0	0	0	0	0	0	0	0	0	0	0
Tursiops	0	0	0	0	0	0	0	0	0	0	0	0	0
UR2	0	0	0	0	0	0	0	0	0	0	0	0	0
Uncultured	0	0	0	0	0	6	2	26	12	16	20	18	0
Unidentified	6	0	2	4	0	8	17	21	6	36	12	0	18
Ureaplasma	7	0	7	10	5	4	0	24	2	2	16	0	0
Urochloa	0	0	0	0	0	0	0	0	0	0	0	0	0
Ursus	0	0	0	0	0	0	0	0	0	0	0	0	0
Ustilago	0	0	0	0	0	0	0	0	0	0	0	0	0
Usutu	0	0	0	0	0	0	0	0	0	0	0	0	0
Uukuniemi	0	0	0	0	0	0	0	0	0	0	0	0	0
Vaccinia	0	0	0	0	0	0	0	0	0	0	0	0	0
Vaceletia	0	0	0	0	0	0	0	0	0	0	0	0	0
Vanderwaltozyma	0	0	0	0	0	0	0	0	0	0	0	0	0
Variola	0	0	0	0	0	0	0	0	0	0	0	0	0
Varroa	0	0	0	0	0	0	0	0	0	0	0	0	0
Vaucheria	0	0	0	0	0	0	0	0	0	0	0	0	0
Veillonella	25421	115197	6268	40572	25136	908	159	419	488	203	3018	170	313
Velvet	0	0	0	0	0	0	0	0	0	0	0	0	0
Venezuelan	0	0	0	0	0	0	0	0	0	0	0	0	0
Venturia	0	0	0	0	0	0	0	0	0	0	0	0	0
Verbena	0	0	0	0	0	0	0	0	0	0	0	0	0
Verminephrobacter	0	51	11	20	2	23	28	91	62	147	64	56	71
Vernonia	0	0	0	0	0	0	0	0	0	0	0	0	0
Verrucomicrobium	0	33	6	13	2	19	15	81	117	161	21	57	41
Verticillium	0	0	0	0	0	0	0	0	0	0	0	0	0
Vesicular	0	0	0	0	0	0	0	0	0	0	0	0	0
Vibrio	45	238	122	132	141	182	167	291	186	221	120	220	139
Vibriophage	0	0	0	0	0	0	0	0	0	0	0	0	0
Vicia	0	0	0	0	0	0	0	0	0	0	0	0	0
Victivallis	4	75	18	22	20	144	120	670	255	485	328	163	1139
Viral	0	0	0	0	0	0	0	0	0	0	0	0	0
Visna/Maedi	0	0	0	0	0	0	0	0	0	0	0	0	0
WU	0	0	0	0	0	0	0	0	0	0	0	0	0
Waddlia	0	14	0	6	8	0	0	16	29	7	6	0	0
Walleye	0	0	0	0	0	0	0	0	0	0	0	0	0
Walrus	0	0	0	0	0	0	0	0	0	0	0	0	0
Watermelon	0	0	0	0	0	0	0	0	0	0	0	0	0
Weissella	20	345	238	198	20	4	2	20	4	12	10	0	2
Wesselsbron	0	0	0	0	0	0	0	0	0	0	0	0	0
West	0	0	0	0	0	0	0	0	0	0	0	0	0
Westerdykella	0	0	0	0	0	0	0	0	0	0	0	0	0
Western	0	0	0	0	0	0	0	0	0	0	0	0	0
Wheat	0	0	0	0	0	0	0	0	0	0	0	0	0
White	0	0	0	0	0	0	0	0	0	0	0	0	0
Whitewater	0	0	0	0	0	0	0	0	0	0	0	0	0
Wigglesworthia	0	0	2	0	0	4	0	6	2	4	7	0	6
Wild	0	0	0	0	0	0	0	0	0	0	0	0	0
Wissadula	0	0	0	0	0	0	0	0	0	0	0	0	0
Wisteria	0	0	0	0	0	0	0	0	0	0	0	0	0
Wolbachia	6	7	146	20	0	0	8	15	4	6	5	20	2
Wolinella	2	2	0	0	0	0	8	13	17	6	6	2	8
Wongabel	0	0	0	0	0	0	0	0	0	0	0	0	0
Woodchuck	0	0	0	0	0	0	0	0	0	0	0	0	0
Woolly	0	0	0	0	0	0	0	0	0	0	0	0	0
Xanthobacter	24	7	4	1	0	21	29	117	43	107	45	49	24
Xanthomonas	14	61	12	20	32	94	129	399	298	602	295	194	216
Xenopus	0	0	0	0	0	0	0	0	0	0	0	0	0
Xenorhabdus	18	19	152	106	2	2	17	44	28	27	23	18	32
Xenotropic	0	0	0	0	0	0	0	0	0	0	0	0	0
Xestia	0	0	0	0	0	0	0	0	0	0	0	0	0
Xestospongia	0	0	0	0	0	0	0	0	0	0	0	0	0
Xylanimonas	59	39	34	18	56	26	17	124	67	101	53	12	28
Xylella	0	2	0	0	0	0	3	5	50	87	2	0	6
Y73	0	0	0	0	0	0	0	0	0	0	0	0	0
Yaba	0	0	0	0	0	0	0	0	0	0	0	0	0
Yaba-like	0	0	0	0	0	0	0	0	0	0	0	0	0
Yam	0	0	0	0	0	0	0	0	0	0	0	0	0
Yarrowia	13	22	9	8	34	0	2	26	22	24	5	15	6
Yellow	0	0	0	0	0	0	0	0	0	0	0	0	0
Yellowtail	0	0	0	0	0	0	0	0	0	0	0	0	0
Yersinia	103	175	524	605	37	35	51	249	214	83	131	87	110
Yokose	0	0	0	0	0	0	0	0	0	0	0	0	0
Youcai	0	0	0	0	0	0	0	0	0	0	0	0	0
Yunnan	0	0	0	0	0	0	0	0	0	0	0	0	0
Zaire	0	0	0	0	0	0	0	0	0	0	0	0	0
Zantedeschia	0	0	0	0	0	0	0	0	0	0	0	0	0
Zasmidium	0	0	0	0	0	0	0	0	0	0	0	0	0
Zika	0	0	0	0	0	0	0	0	0	0	0	0	0
Zinnia	0	0	0	0	0	0	0	0	0	0	0	0	0
Zucchini	0	0	0	0	0	0	0	0	0	0	0	0	0
Zunongwangia	6	0	2	0	0	0	49	69	151	29	54	132	22
Zygocactus	0	0	0	0	0	0	0	0	0	0	0	0	0
Zygosaccharomyces	5	0	0	0	0	2	2	14	0	14	2	0	4
Zymomonas	6	7	8	4	24	0	24	24	8	19	6	15	0
marine	1	6	0	4	0	0	12	5	19	13	8	1	0
Reads with known assignment	2803036	2754447	2374683	3088481	3249889	4217832	3637689	3541869	4522610	3492356	4210117	3625715	3715161
Reads with unknown assignment	675904	1270881	1473665	1195993	864107	526594	826021	1991585	1301172	1452668	1077473	1337107	1083516
Total	3478940	4025328	3848348	4284474	4113996	4744426	4463710	5533454	5823782	4945024	5287590	4962822	4798677

## Sheet: Illumina
Read taxonomic assignments
Data set	Female 763820215	Female 764042746	Female 809635352	Female638754422	Female764143897	Male604812005	Male763435843	Male763961826
Phenotype	Healthy	Healthy	Healthy	Healthy	Healthy	Healthy	Healthy	Healthy
'Nostoc	9	6	2	48	6	16	15	22
Abaca	0	0	0	0	0	0	0	0
Abalone	0	0	0	0	0	0	0	0
Abelson	0	0	0	0	0	0	0	0
Abiotrophia	2415	991	1279	3101	6209	1762	1762	2004
Abutilon	0	0	0	0	0	0	0	0
Acanella	0	0	0	0	0	0	0	0
Acanthamoeba	0	0	0	0	0	0	0	0
Acanthocystis	0	0	0	0	0	0	0	0
Acaryochloris	1	21	2	5	16	25	4	11
Acetobacter	10	25	9	56	120	21	28	28
Acetohalobium	48	25	31	140	85	64	29	54
Acheta	0	0	0	0	0	0	0	0
Acholeplasma	127	7	36	290	27	282	49	41
Achromobacter	83	159	73	167	451	538	133	99
Acidaminococcus	172053	1659	15031	8856	268412	1509	2329	131780
Acidianus	0	0	0	0	0	0	0	0
Acidilobus	0	0	0	0	1	0	0	0
Acidimicrobium	21	11	36	68	29	31	53	22
Acidiphilium	68	24	105	259	187	313	116	132
Acidithiobacillus	37	69	33	89	137	142	134	142
Acidobacterium	117	203	185	471	327	459	347	538
Acidothermus	10	11	18	33	28	29	37	27
Acidovorax	297	518	305	733	1331	1934	588	730
Aciduliprofundum	0	2	0	0	7	0	5	1
Acinetobacter	324	492	94	396	355	433	348	254
Aconitum	0	0	0	0	0	0	0	0
Acropora	0	0	0	0	0	0	0	0
Actinobacillus	5314	215	92	459	243	4413	550	308
Actinomyces	281	127	283	692	576	852	868	967
Actinoplanes	0	0	0	0	0	0	0	0
Actinosynnema	75	19	113	131	148	284	148	222
Acute	0	0	0	0	0	0	0	0
Acyrthosiphon	0	0	0	0	0	0	0	0
Adeno-associated	0	0	0	0	0	0	0	0
Adoxophyes	0	0	0	0	0	0	0	0
Adult	0	0	0	0	0	0	0	0
Aedes	0	0	0	0	0	0	0	0
Aerococcus	103	54	93	153	54	138	52	178
Aeromicrobium	65	9	48	82	107	137	107	122
Aeromonas	191	148	251	649	539	638	422	547
Aeropyrum	0	0	0	0	6	0	0	2
Afipia	23	17	50	135	50	109	61	123
African	0	0	0	0	0	0	0	0
Agaricia	0	0	0	0	0	0	0	0
Agelas	0	0	0	0	0	0	0	0
Ageratum	0	0	0	0	0	0	0	0
Aggregatibacter	10938	143	65	733	170	10474	646	128
Agrobacterium	18	26	31	123	112	128	71	121
Agropyron	0	0	0	0	0	0	0	0
Agrotis	0	0	0	0	0	0	0	0
Aichi	0	0	0	0	0	0	0	0
Aigialus	0	0	0	0	0	0	0	0
Akabane	0	0	0	0	0	0	0	0
Akkermansia	134	415	50484	79868	585485	661	524	507
Alcanivorax	25	93	31	77	153	112	79	117
Alcelaphine	0	0	0	0	0	0	0	0
Aleutian	0	0	0	0	0	0	0	0
Alfalfa	0	0	0	0	0	0	0	0
Algerian	0	0	0	0	0	0	0	0
Algoriphagus	10	736	56	201	221	146	760	150
Alicycliphilus	112	56	127	265	407	733	201	305
Aliquandostipite	0	0	0	0	0	0	0	0
Alistipes	164657	761483	473892	2614579	1916057	3152540	5167575	3589649
Alkalilimnicola	86	34	91	185	202	206	174	164
Alkaliphilus	312	225	314	708	459	841	354	294
Alkhurma	0	0	0	0	0	0	0	0
Allamanda	0	0	0	0	0	0	0	0
Allium	0	0	0	0	0	0	0	0
Allochromatium	99	82	133	388	183	402	263	240
Allomyces	0	0	0	0	0	0	0	0
Allpahuayo	0	0	0	0	0	0	0	0
Alpha	97	27	57	141	105	176	153	104
Alstroemeria	0	0	0	0	0	0	0	0
Alternanthera	0	0	0	0	0	0	0	0
Alternaria	0	0	0	0	0	0	0	0
Alteromonadales	30	16	6	25	6	55	4	9
Alveolata	0	0	2	0	2	0	1	0
Amapari	0	0	0	0	0	0	0	0
Amasya	0	0	0	0	0	0	0	0
Ambystoma	0	0	0	0	0	0	0	0
American	0	0	0	0	0	0	0	0
Aminobacterium	16	47	50	43	87	101	26	47
Ammonifex	28	16	43	158	80	111	103	115
Amphimedon	0	0	0	0	0	0	0	0
Amsacta	0	0	0	0	0	0	0	0
Amycolatopsis	86	18	85	143	130	251	173	203
Anabaena	3	20	4	17	9	5	6	7
Anacropora	0	0	0	0	0	0	0	0
Anaerobaculum	6	5	18	50	31	56	35	55
Anaerocellum	133	44	70	191	207	150	41	114
Anaerococcus	790	295	413	1567	1049	1049	1473	414
Anaerofustis	580	131	452	1823	1003	569	269	304
Anaeromyxobacter	366	124	439	797	635	1243	590	931
Anaerostipes	2287	1588	2155	3220	4120	2321	1737	2436
Anaerotruncus	21394	24527	28959	81696	44392	56255	70117	63683
Anagyris	0	0	0	0	0	0	0	0
Anaplasma	0	6	5	4	4	0	0	2
Andes	0	0	0	0	0	0	0	0
Angelonia	0	0	0	0	0	0	0	0
Anguillid	0	0	0	0	0	0	0	0
Anopheles	0	0	0	0	0	0	0	0
Anoxybacillus	36	25	24	114	107	61	84	45
Antheraea	0	0	0	0	0	0	0	0
Anticarsia	0	0	0	0	0	0	0	0
Aphid	0	0	0	0	0	0	0	0
Aphrocallistes	0	0	0	0	0	0	0	0
Aplysina	0	0	0	0	0	0	0	0
Apoi	0	0	0	0	0	0	0	0
Apple	0	0	0	0	0	0	0	0
Apricot	0	0	0	0	0	0	0	0
Aquareovirus	0	0	0	0	0	0	0	0
Aquifex	5	1	0	17	5	5	2	6
Arabis	0	0	0	0	0	0	0	0
Arcanobacterium	41	2	33	37	58	18	50	40
Archaeal	0	0	0	0	0	0	0	0
Archaeoglobus	0	4	5	3	6	1	3	5
Arcobacter	104	29	21	208	16	145	58	25
Aromatoleum	63	94	88	175	204	418	183	226
Arthrobacter	58	34	82	388	262	239	213	230
Arthroderma	0	0	0	0	0	0	0	0
Arthrospira	17	40	3	37	34	19	68	31
Artichoke	0	0	0	0	0	0	0	0
Ascocratera	0	0	0	0	0	0	0	0
Ashbya	6	2	4	2	9	4	14	0
Asparagus	0	0	0	0	0	0	0	0
Aspergillus	41	42	25	130	227	42	114	111
Aster	8	0	2	35	3	43	0	2
Asticcacaulis	43	19	46	125	105	151	140	113
Astrangia	0	0	0	0	0	0	0	0
Astrosphaeriella	0	0	0	0	0	0	0	0
Astrovirus	0	0	0	0	0	0	0	0
Ateline	0	0	0	0	0	0	0	0
Atkinsonella	0	0	0	0	0	0	0	0
Atlantic	0	0	0	0	0	0	0	0
Atopobium	281	115	150	646	523	497	377	827
Aura	0	0	0	0	0	0	0	0
Aurantimonas	40	17	71	116	116	157	163	162
Aurelia	0	0	0	0	0	0	0	0
Aureococcus	1	1	2	2	2	2	0	1
Aureoumbra	1	0	0	0	0	3	0	0
Australian	0	0	0	0	0	0	0	0
Autographa	0	0	0	0	0	0	0	0
Avian	0	0	0	0	0	0	0	0
Axinella	0	0	0	0	0	0	0	0
Azoarcus	72	127	103	299	389	721	129	163
Azorhizobium	74	28	97	237	178	252	147	191
Azospirillum	164	63	158	453	346	477	265	322
Azotobacter	87	43	91	219	182	400	191	209
BK	0	0	0	0	0	0	0	0
Babesia	0	1	0	1	0	0	0	0
Bacillus	1632	1251	1097	3771	2850	2561	1653	2024
Bacteriophage	6	0	0	0	0	15	2	0
Bacterium	106	81	69	218	401	210	198	228
Bacteroides	85968293	54888330	7756400	56676231	49853223	67939509	56035917	53459311
Bacteroidetes	376	2348	478	2615	1297	1203	7750	1068
Bagaza	0	0	0	0	0	0	0	0
Bamboo	0	0	0	0	0	0	0	0
Banana	0	0	0	0	0	0	0	0
Bandicoot	0	0	0	0	0	0	0	0
Banna	0	0	0	0	0	0	0	0
Barfin	0	0	0	0	0	0	0	0
Barley	0	0	0	0	0	0	0	0
Barmah	0	0	0	0	0	0	0	0
Bartonella	46	65	19	71	76	55	35	43
Basella	0	0	0	0	0	0	0	0
Bat	0	0	0	0	0	0	0	0
Baumannia	13	4	4	29	2	36	0	11
Bdellovibrio	4	11	14	31	27	35	34	35
Beak	0	0	0	0	0	0	0	0
Bean	0	0	0	0	0	0	0	0
Bear	0	0	0	0	0	0	0	0
Beauveria	0	0	0	0	0	0	1	0
Beet	0	0	0	0	0	0	0	0
Beggiatoa	9	17	2	20	27	12	13	14
Begomovirus-associated	0	0	0	0	0	0	0	0
Beijerinckia	5	37	14	30	24	16	137	31
Beilong	0	0	0	0	0	0	0	0
Bell	0	0	0	0	0	0	0	0
Beluga	0	0	0	0	0	0	0	0
Bermanella	19	20	14	21	67	18	7	17
Beta	7	21	3	11	4	11	12	10
Bettongia	0	0	0	0	0	0	0	0
Beutenbergia	52	10	74	58	99	147	90	76
Bhendi	0	0	0	0	0	0	0	0
Bidens	0	0	0	0	0	0	0	0
Bifidobacterium	38921	7515	20005	21052	4533	74194	25594	128235
Bigelowiella	0	0	2	19	9	11	2	0
Bitter	0	0	0	0	0	0	0	0
Black	0	0	0	0	0	0	0	0
Blackberry	0	0	0	0	0	0	0	0
Blackcurrant	0	0	0	0	0	0	0	0
Blainvillea	0	0	0	0	0	0	0	0
Blastocladiella	0	0	0	0	0	0	0	0
Blastopirellula	10	20	15	43	27	40	64	47
Blattabacterium	46	77	32	188	43	123	138	50
Blattella	0	0	0	0	0	0	0	0
Blautia	12944	7665	20463	24070	59500	16977	18950	20091
Blotched	0	0	0	0	0	0	0	0
Blueberry	0	0	0	0	0	0	0	0
Bluetongue	0	0	0	0	0	0	0	0
Blumeria	0	0	0	0	0	0	0	0
Bocavirus	0	0	0	0	0	0	0	0
Boeremia	0	0	0	0	0	0	0	0
Bombyx	0	0	0	0	0	0	0	0
Boolarra	0	0	0	0	0	0	0	0
Border	0	0	0	0	0	0	0	0
Bordetella	211	772	175	699	1199	1895	563	606
Borna	0	0	0	0	0	0	0	0
Borrelia	45	55	33	169	68	163	13	57
Botryosphaeria	0	0	0	0	0	0	0	0
Botryotinia	0	0	0	0	0	0	0	0
Botrytis	0	0	0	0	0	0	0	0
Bougainvillea	0	0	0	0	0	0	0	0
Bovine	0	0	0	0	0	0	2	0
Brachybacterium	49	11	81	156	79	221	92	121
Brachyspira	444	218	226	531	342	260	240	154
Bradyrhizobium	118	105	235	434	298	583	345	454
Breda	0	0	0	0	0	0	0	0
Brettanomyces	0	0	0	0	0	0	0	0
Brevibacillus	102	56	76	171	162	159	71	230
Brevibacterium	24	28	50	87	58	94	88	103
Brevicoryne	0	0	0	0	0	0	0	0
Brevundimonas	146	51	147	252	257	420	249	336
Briareum	0	0	0	0	0	0	0	0
Broad	0	0	0	0	0	0	0	0
Brome	0	0	0	0	0	0	0	0
Broome	0	0	0	0	0	0	0	0
Brucella	30	79	31	190	175	186	84	104
Brugmansia	0	0	0	0	0	0	0	0
Bryantella	4317	2300	6824	13760	18100	9986	6743	10536
Bryopsis	0	0	7	0	0	0	0	0
Buchnera	17	17	13	98	14	112	13	15
Budgerigar	0	0	0	0	0	0	0	0
Bulleidia	323	46	127	220	184	233	124	80
Bundibugyo	0	0	0	0	0	0	0	0
Bunyamwera	0	0	0	0	0	0	0	0
Burkholderia	614	1679	936	1576	3126	6410	1844	2073
Burkholderiales	6	2554	89175	199223	94457	7187	358210	935810
Bussuquara	0	0	0	0	0	0	0	0
Butterbur	0	0	0	0	0	0	0	0
Butyrivibrio	17996	2743	9966	26486	33790	20089	9318	23958
Cabbage	0	0	0	0	0	0	0	0
Cacao	0	0	0	0	0	0	0	0
Cactus	0	0	0	0	0	0	0	0
Cafeteria	0	0	1	0	2	2	0	0
Caldicellulosiruptor	212	39	57	326	234	143	41	114
Caldivirga	0	0	0	0	0	0	0	0
Calicivirus	0	0	0	0	0	0	0	0
California	0	0	0	0	0	0	0	0
Callitrichine	0	0	0	0	0	0	0	0
Callyspongia	0	0	0	0	0	0	0	0
Camelpox	0	0	0	0	0	0	0	0
Caminibacter	64	6	16	142	15	138	7	6
Campoletis	0	0	0	0	0	0	0	0
Campylobacter	2840	1770	3001	6146	4743	4404	2088	4787
Campylobacterales	22	19	14	137	27	77	19	30
Canary	0	0	0	0	0	0	0	0
Canarypox	0	0	0	0	0	0	0	0
Candida	4	6	0	12	10	20	2	6
Candidate	163	46	47	232	92	174	147	94
Candidatus	605	2743	510	2139	2121	2209	3758	1759
Canine	0	0	0	0	0	0	0	0
Canna	0	0	0	0	0	0	0	0
Capnocytophaga	234	2163	199	1302	972	635	3121	1023
Capnodium	0	0	0	0	0	0	0	0
Capra	0	0	0	0	0	0	0	0
Caprine	0	0	0	0	0	0	0	0
Capsicum	0	0	0	0	0	0	0	0
Carboxydibrachium	24	19	29	78	84	74	16	24
Carboxydothermus	22	44	68	225	122	87	37	90
Cardamine	0	0	0	0	0	0	0	0
Cardiobacterium	74	59	51	157	125	264	139	135
Cardiospermum	0	0	0	0	0	0	0	0
Caretta	0	0	0	0	0	0	0	0
Carnation	0	0	0	0	0	0	0	0
Carnobacterium	120	45	33	153	61	106	30	31
Carrot	0	0	0	0	0	0	0	0
Casphalia	0	0	0	0	0	0	0	0
Cassava	0	0	0	0	0	0	0	0
Cassia	0	0	0	0	0	0	0	0
Catenibacterium	5078	335	1903	2690	4525	2340	1977	16678
Catenulispora	88	23	96	210	160	223	216	254
Catinella	0	0	0	0	0	0	0	0
Catonella	36	17	28	141	97	64	37	44
Cauliflower	0	0	0	0	0	0	0	0
Caulobacter	235	70	242	407	422	570	494	640
Caviid	0	0	0	0	0	0	0	0
Cell	0	0	0	0	0	0	0	0
Cellulomonas	60	4	87	116	84	261	111	197
Cellvibrio	9	39	25	105	51	94	134	51
Cenarchaeum	3	2	1	2	4	1	6	7
Ceratocystis	0	0	0	0	0	0	0	0
Cercopithecine	0	0	0	0	0	0	0	0
Cereal	0	0	0	0	0	0	0	0
Cestrum	0	0	0	0	0	0	0	0
Chaetoceros	0	0	0	0	0	0	0	0
Chaetomium	14	10	14	11	33	20	53	46
Chaetosphaeronema	0	0	0	0	0	0	0	0
Chalara	0	0	0	0	0	0	0	0
Chapare	0	0	0	0	0	0	0	0
Chattonella	0	0	0	0	0	0	0	0
Chayote	0	0	0	0	0	0	0	0
Chelonia	0	0	0	0	0	0	0	0
Cherry	0	0	0	0	0	0	0	0
Chicken	0	0	0	0	0	0	0	0
Chickpea	0	0	0	0	0	0	0	0
Chicory	0	0	0	0	0	0	0	0
Chikungunya	0	0	0	0	0	0	0	0
Chilli	0	0	0	0	0	0	0	0
Chiltepin	0	0	0	0	0	0	0	0
Chinese	0	0	0	0	0	0	0	0
Chino	0	0	0	0	0	0	0	0
Chitinophaga	549	699	138	897	725	520	676	617
Chlamydia	7	8	12	20	15	62	0	4
Chlamydomonas	0	1	0	7	0	1	0	1
Chlamydophila	40	8	6	25	11	71	3	6
Chlorella	5	8	0	3	0	5	31	0
Chloris	0	0	0	0	0	0	0	0
Chlorobaculum	140	65	186	561	342	576	415	366
Chlorobium	226	384	258	1145	834	953	925	714
Chloroflexus	13	23	22	85	62	72	81	72
Chloroherpeton	19	97	25	51	31	62	258	57
Chondrilla	0	0	0	0	0	0	0	0
Chondrus	0	0	0	0	0	0	0	0
Choristoneura	0	0	0	0	0	0	0	0
Chromera	0	1	0	0	0	0	5	0
Chromobacterium	116	236	137	236	498	784	284	309
Chromohalobacter	45	41	61	118	133	292	113	115
Chronic	0	0	0	0	0	0	0	0
Chrysanthemum	0	0	0	0	0	0	0	0
Chryseobacterium	93	1374	124	1242	895	385	2061	1379
Chrysodeixis	0	0	0	0	0	0	0	0
Chrysodidymus	0	0	0	0	0	0	0	0
Chrysopathes	0	0	0	0	0	0	0	0
Chthoniobacter	65	39	64	355	714	164	225	239
Chum	0	0	0	0	0	0	0	0
Chuzan	0	0	0	0	0	0	0	0
Cinachyrella	0	0	0	0	0	0	0	0
Circovirus-like	0	0	0	0	0	0	0	0
Circulifer	0	0	0	0	0	0	0	0
Citreicella	62	17	55	172	99	197	174	222
Citrobacter	129	406	157	194	445	430	85776	464
Citromicrobium	38	32	49	116	66	145	94	116
Citrus	0	0	0	0	0	0	0	0
Clanis	0	0	0	0	0	0	0	0
Classical	0	0	0	0	0	0	0	0
Clavibacter	66	14	86	126	88	228	86	113
Clerodendron	0	0	0	0	0	0	0	0
Clerodendrum	0	0	0	0	0	0	0	0
Clostridiales	6571	5820	6410	16306	19465	11301	20784	17145
Clostridium	283485	90580	193504	401198	603835	263764	260953	295658
Clover	0	0	0	0	0	0	0	0
Cocksfoot	0	0	0	0	0	0	0	0
Coconut	0	0	0	0	0	0	0	0
Coleus	0	0	0	0	0	0	0	0
Collinsella	30408	6070	30198	35635	10862	37897	57657	77729
Colorado	0	0	0	0	0	0	0	0
Colpophyllia	0	0	0	0	0	0	0	0
Columbid	0	0	0	0	0	0	0	0
Colwellia	183	225	15	44	24	83	26	10
Comamonas	108	221	130	380	434	583	265	344
Commelina	0	0	0	0	0	0	0	0
Common	0	0	0	0	0	0	0	0
Conexibacter	97	22	193	200	167	436	215	332
Congregibacter	5	16	6	57	28	43	28	24
Coniothyrium	0	0	0	0	0	0	0	0
Coprinus	0	0	0	0	0	0	0	0
Coprococcus	37555	9677	46476	64958	122107	48622	37157	72070
Coprothermobacter	2	5	5	12	9	17	38	37
Coraliomargarita	18	41	35	58	147	100	276	43
Corchorus	0	0	0	0	0	0	0	0
Cordyceps	0	0	0	0	0	0	0	0
Corynebacterium	575	436	618	1644	1059	1351	1201	1432
Corynespora	0	0	0	0	0	0	0	0
Cote	0	0	0	0	0	0	0	0
Cotesia	0	0	0	0	0	0	0	0
Cotton	0	0	0	0	0	0	0	0
Cottontail	0	0	0	0	0	0	0	0
Cowpea	0	0	0	0	0	0	0	0
Cowpox	0	0	0	0	0	0	0	0
Coxiella	4	27	4	12	43	80	4	5
Crassocephalum	0	0	0	0	0	0	0	0
Cricket	0	0	0	0	0	0	0	0
Crimean-Congo	0	0	0	0	0	0	0	0
Croceibacter	41	208	30	182	57	133	242	95
Crocodilepox	0	0	0	0	0	0	0	0
Crocosphaera	2	32	13	15	17	3	12	18
Cronobacter	53	77	61	197	244	223	260	185
Croton	0	0	0	0	0	0	0	0
Crow	0	0	0	0	0	0	0	0
Crucifer	0	0	0	0	0	0	0	0
Cryphonectria	0	0	0	0	0	0	0	0
Cryptobacterium	32	36	46	142	89	81	84	82
Cryptococcus	2	4	0	7	0	15	1	2
Cryptomonas	0	0	0	1	0	0	0	0
Cryptophlebia	0	0	0	0	0	0	0	0
Cryptosporidium	14	1	4	4	1	1	0	0
Cucumber	0	0	0	0	0	0	0	0
Cucurbit	0	0	0	0	0	0	0	0
Cucurbita	0	0	0	0	0	0	0	0
Culex	0	0	0	0	0	0	0	0
Cupixi	0	0	0	0	0	0	0	0
Cupriavidus	6	70	11	5	70	135	32	34
Curvularia	0	0	0	0	0	0	0	0
Cyanidioschyzon	0	0	5	3	2	2	3	0
Cyanidium	0	0	1	0	2	9	1	0
Cyanobacterium	7	4	12	24	46	31	2	4
Cyanobium	72	39	80	199	175	130	183	192
Cyanophage	0	0	0	0	0	0	0	0
Cyanophora	4	3	1	25	7	8	1	5
Cyanothece	24	102	35	162	103	104	132	94
Cycad	0	0	0	0	0	0	0	0
Cycas	0	0	0	0	0	0	0	0
Cydia	0	0	0	0	0	0	0	0
Cylindrospermopsis	12	3	3	13	10	6	4	10
Cymbidium	0	0	0	0	0	0	0	0
Cypovirus	0	0	0	0	0	0	0	0
Cyprinid	0	0	0	0	0	0	0	0
Cytophaga	59	598	88	809	420	366	968	407
Daphne	0	0	0	0	0	0	0	0
Dasheen	0	0	0	0	0	0	0	0
Debaryomyces	173	7	1	6	0	2	0	5
Dechloromonas	39	212	45	112	357	460	235	178
Deer	0	0	0	0	0	0	0	0
Deerpox	0	0	0	0	0	0	0	0
Deferribacter	34	82	28	77	16	55	85	16
Deformed	0	0	0	0	0	0	0	0
Deftia	0	0	0	0	0	0	0	0
Dehalococcoides	1399	32	286	290	190	141	230	264
Dehalogenimonas	20	25	18	220	63	39	27	44
Deinococcus	213	65	184	411	354	632	481	540
Dekkera	0	0	0	0	0	0	0	0
Delftia	93	104	128	300	361	544	225	269
Delta	96	123	81	253	334	222	221	261
Dendrolimus	0	0	0	0	0	0	0	0
Dendronephthya	0	0	0	0	0	0	0	0
Dengue	0	0	0	0	0	0	0	0
Denitrovibrio	37	25	26	35	60	64	52	47
Desmarestia	0	0	0	0	0	0	0	0
Desmodium	0	0	0	0	0	0	0	0
Desulfarculus	159	65	168	313	283	318	411	418
Desulfatibacillum	27	35	47	198	239	94	140	165
Desulfitobacterium	208	183	340	634	702	707	452	572
Desulfobacterium	20	68	34	163	71	94	98	60
Desulfohalobium	21	26	38	104	65	62	78	134
Desulfomicrobium	90	96	154	349	267	294	217	512
Desulfonatronospira	34	25	37	61	79	144	118	106
Desulfotalea	17	44	7	29	54	30	88	29
Desulfotomaculum	152	137	264	671	481	344	239	471
Desulfovibrio	1267	2224	3263	26716	4814	3720	4650	13919
Desulfurivibrio	59	31	61	100	129	87	182	153
Desulfurococcus	0	0	0	0	0	0	0	1
Desulfuromonas	24	74	37	213	107	74	118	114
Dethiobacter	62	69	112	250	206	246	138	183
Dethiosulfovibrio	29	29	46	57	60	108	64	105
Diadromus	0	0	0	0	0	0	0	0
Dialister	2187	155	131	197451	435	98672	3359822	1708
Diaporthe	0	0	0	0	0	0	0	0
Diascia	0	0	0	0	0	0	0	0
Diatraea	0	0	0	0	0	0	0	0
Dichelobacter	23	48	5	55	71	34	100	10
Dickeya	98	86	58	179	174	208	132	203
Dicliptera	0	0	0	0	0	0	0	0
Dictyoglomus	56	85	41	122	40	76	13	26
Dictyostelium	30	14	5	30	16	11	8	294
Dictyota	0	0	0	0	0	0	0	0
Digitaria	0	0	0	0	0	0	0	0
Dinoroseobacter	35	13	32	81	84	127	73	71
Dioscorea	0	0	0	0	0	0	0	0
Diplodia	0	0	0	0	0	0	0	0
Discosoma	0	0	0	0	0	0	0	0
Discula	0	0	0	0	0	0	0	0
Dissoconium	0	0	0	0	0	0	0	0
Dobrava	0	0	0	0	0	0	0	0
Dobrava-Belgrade	0	0	0	0	0	0	0	0
Dokdonia	48	146	36	187	75	72	377	120
Dolichos	0	0	0	0	0	0	0	0
Dolphin	0	0	0	0	0	0	0	0
Dorea	30968	20487	62611	104197	241548	54914	86147	132789
Dothidea	0	0	0	0	0	0	0	0
Dracaena	0	0	0	0	0	0	0	0
Drosophila	0	0	0	0	0	0	0	0
Duck	0	0	0	0	0	0	0	0
Dugbe	0	0	0	0	0	0	0	0
Dulcamara	0	0	0	0	0	0	0	0
Dunaliella	0	0	0	0	0	0	0	0
Durinskia	0	0	3	4	1	0	2	0
Dyadobacter	436	544	284	1125	914	1139	1619	895
East	0	0	0	0	0	0	0	0
Eastern	0	0	0	0	0	0	0	0
Ecotropis	0	0	0	0	0	0	0	0
Ectocarpus	0	2	0	0	1	0	1	2
Ectromelia	0	0	0	0	0	0	0	0
Ectropis	0	0	0	0	0	0	0	0
Ectyoplasia	0	0	0	0	0	0	0	0
Edwardsiella	182	143	165	270	395	510	585	369
Eggerthella	7386	1606	2797	5986	3062	3737	2551	2380
Eggplant	0	0	0	0	0	0	0	0
Ehrlichia	12	12	18	74	14	105	4	3
Eikenella	33	87	30	116	183	185	94	141
Eimeria	0	0	0	0	0	2	0	0
Elm	0	0	0	0	0	0	0	0
Elusimicrobium	5	151	15	24	127	67	13	113
Emilia	0	0	0	0	0	0	0	0
Emiliania	13	6	0	14	5	7	0	2
Encephalitozoon	0	0	0	0	0	0	0	0
Encephalomyocarditis	0	0	0	0	0	0	0	0
Endoriftia	40	11	47	89	80	91	68	95
Endosporium	0	0	0	0	0	0	0	0
Enhydrobacter	35	12	9	35	31	74	92	13
Entebbe	0	0	0	0	0	0	0	0
Enterobacter	145	115	125	295	345	429	1079	296
Enterobacteria	55	0	4	46	0	0	161	0
Enterobacterio	0	0	0	0	0	0	0	0
Enterococcus	4634	2053	2947	3775	4149	2716	6944	4029
Enzootic	0	0	0	0	0	0	0	0
Ephydatia	0	1	0	0	0	0	0	0
Epidermophyton	0	0	0	0	0	0	0	0
Epinephelus	0	0	0	0	0	0	0	0
Epiphyas	0	0	0	0	0	0	0	0
Epirus	0	0	0	0	0	0	0	0
Epizootic	0	0	0	0	0	0	0	0
Epulopiscium	153	41	112	254	200	262	37	106
Equid	0	0	0	0	0	1	0	0
Equine	0	0	0	0	0	0	0	0
Equinus	0	0	0	0	0	0	0	0
Equus	0	0	0	0	0	0	0	0
Eragrostis	0	0	0	0	0	0	0	0
Erectites	0	0	0	0	0	0	0	0
Erethizon	0	0	0	0	0	0	0	0
Erinaceus	0	0	0	0	0	0	0	0
Erwinia	158	215	89	276	331	291	606	396
Erysimum	0	0	0	0	0	0	0	0
Erysipelothrix	33	22	27	140	36	324	44	44
Erysipelotrichaceae	9059	9109	8069	28916	19770	8748	12945	12201
Erythrobacter	88	39	95	346	189	306	225	225
Escherichia	12971	18612	1308	8732	1599	463	3106	79237
Ethanoligenens	872	424	2451	2748	2361	3351	2196	2988
Eubacterium	1733060	146430	589290	1552689	3170537	484403	549213	1437699
Euglena	0	1	0	0	0	0	0	0
Eupatorium	0	0	0	0	0	0	0	0
Euphorbia	0	0	0	0	0	0	0	0
Euproctis	0	0	0	0	0	0	0	0
Euprosterna	0	0	0	0	0	0	0	0
European	0	0	0	0	0	0	0	0
Exiguobacterium	55	40	102	130	188	194	103	119
Eyach	0	0	0	0	0	0	0	0
Faba	0	0	0	0	0	0	0	0
Faecalibacterium	261767	34417	465953	449961	676022	453269	294739	2628362
Falciformispora	0	0	0	0	0	0	0	0
Feldmannia	0	0	0	0	0	0	0	0
Felid	0	0	0	0	0	0	0	0
Feline	0	0	0	0	0	0	0	0
Felis	0	0	0	0	0	0	0	0
Fenneropenaeus	0	0	0	0	0	0	0	0
Fer-de-lance	0	0	0	0	0	0	0	0
Ferroglobus	0	0	0	0	0	0	1	1
Fervidobacterium	20	53	5	33	8	45	3	13
Fibrobacter	130	203	213	597	637	763	925	580
Figwort	0	0	0	0	0	0	0	0
Fiji	0	0	0	0	0	0	0	0
Filifactor	289	184	169	1182	523	235	204	126
Finch	0	0	0	0	0	0	0	0
Finegoldia	876	529	370	1098	759	883	571	400
Flavobacteria	236	984	111	704	388	367	1296	387
Flavobacteriaceae	47	311	65	353	151	161	1072	215
Flavobacteriales	98	636	82	385	508	307	844	396
Flavobacterium	319	1152	113	711	665	583	1678	679
Flexal	0	0	0	0	0	0	0	0
Flock	0	0	0	0	0	0	0	0
Floydiella	2	0	0	1	0	1	0	0
Foot-and-mouth	0	0	0	0	0	0	0	0
Fort	0	0	0	0	0	0	0	0
Fowl	0	0	0	0	0	0	0	0
Fowlpox	0	0	0	0	0	0	0	0
Foxtail	0	0	0	0	0	0	0	0
Fragaria	0	0	0	0	0	0	0	0
Francisella	60	10	5	40	6	63	7	24
Francolinus	0	0	0	0	0	0	0	0
Frankia	259	78	318	459	477	670	507	605
Freesia	0	0	0	0	0	0	0	0
Friedmanniomyces	0	0	0	0	0	0	0	0
Friend	0	0	0	0	0	0	0	0
Fringilla	0	0	0	0	0	0	0	0
Fritillary	0	0	0	0	0	0	0	0
Frog	0	0	0	0	0	0	0	0
Fucus	0	0	0	0	0	0	0	0
Fujinami	0	0	0	0	0	0	0	0
Fulvimarina	18	9	30	103	28	86	63	72
Fusarium	0	0	0	0	0	0	0	0
Fusobacterium	2173	1022	576	3417	1096	2459	1020	691
GB	0	0	0	0	0	0	0	0
Galinsoga	0	0	0	0	0	0	0	0
Galleria	0	0	0	0	0	0	0	0
Gallid	0	0	0	0	0	0	0	0
Gamma	21	151	26	138	125	122	127	75
Gammapapillomavirus	0	0	0	0	0	0	0	0
Gardnerella	1708	44	128	1367	2662	661	67	399
Garlic	0	0	0	0	0	0	0	0
Gayfeather	0	0	0	0	0	0	0	0
Gemella	237	45	74	335	52	274	256	84
Gemmata	78	40	89	203	149	177	320	276
Gemmatimonas	82	46	92	225	204	230	241	236
Geobacillus	208	239	361	763	768	821	469	589
Geobacter	613	617	672	2138	1875	1988	2017	1789
Geodermatophilus	94	17	80	107	131	174	145	196
Geodia	0	0	0	0	0	0	0	0
Getah	0	0	0	0	0	0	0	0
Giardia	0	0	0	0	0	0	0	0
Gibberella	0	7	3	13	9	15	23	8
Gibbon	0	0	0	0	0	0	0	0
Gill-associated	0	0	0	0	0	0	0	0
Glaciecola	18	23	6	26	14	23	2	11
Gloeobacter	37	11	53	167	106	184	88	120
Glomus	0	0	0	0	0	0	0	0
Gloniopsis	0	0	0	0	0	0	0	0
Glossina	0	0	0	0	0	0	0	0
Gluconacetobacter	66	40	59	166	120	205	184	169
Gluconobacter	4	21	32	26	32	52	32	60
Glypta	0	0	0	0	0	0	0	0
Goatpox	0	0	0	0	0	0	0	0
Golden	0	0	0	0	0	0	0	0
Goose	0	0	0	0	0	0	0	0
Gordonia	50	14	54	152	85	134	49	68
Gossypium	0	0	0	0	0	0	0	0
Gracilaria	32	2	5	22	3	11	1	3
Gracilariopsis	0	0	0	0	0	0	0	0
Gramella	55	338	31	311	202	180	251	193
Granulibacter	29	25	17	71	74	36	64	65
Granulicatella	1363	160	54	802	415	578	698	405
Grapevine	0	0	0	0	0	0	0	0
Gremmeniella	0	0	0	0	0	0	0	0
Grimontia	39	17	13	59	38	63	48	20
Ground	0	0	0	0	0	0	0	0
Groundnut	0	0	0	0	0	0	0	0
Gryllus	0	0	0	0	0	0	0	0
Guanarito	0	0	0	0	0	0	0	0
Guignardia	0	0	0	0	0	0	0	0
Guillardia	0	0	6	32	3	16	0	0
Gull	0	0	0	0	0	0	0	0
HMO	0	0	0	0	0	0	0	0
Haemophilus	29152	177	125	1464	187	23735	1388	161
Haemoproteus	0	0	0	0	0	0	0	0
Hahella	16	21	16	42	56	31	46	56
Halalkalicoccus	1	4	6	4	6	16	12	17
Halisarca	0	0	0	0	0	0	0	0
Haloarchaeal	0	0	0	0	0	0	0	0
Haloarcula	10	2	17	22	13	17	16	33
Halobacterium	1	0	11	9	7	10	12	12
Haloferax	16	2	21	22	23	55	25	42
Halomicrobium	6	4	14	22	12	17	28	29
Halomonas	0	0	0	0	0	0	0	0
Haloquadratum	1	0	0	2	1	1	1	2
Halorhabdus	5	2	4	5	4	20	6	11
Halorhodospira	85	19	72	110	124	307	115	136
Halorubrum	5	1	10	13	17	33	25	21
Haloterrigena	10	5	20	64	25	76	39	55
Halothermothrix	36	31	58	125	81	102	8	60
Halothiobacillus	3	73	8	50	75	51	18	34
Halovirus	0	0	0	0	0	0	0	0
Hamster	0	0	0	0	0	0	0	0
Hanseniaspora	0	0	0	0	0	0	0	0
Hantaan	0	0	0	0	0	0	0	0
Hantavirus	0	0	0	0	0	0	0	0
Hartmannella	0	0	0	0	0	0	0	0
Helicobacter	47	210	54	184	170	120	176	257
Helicobasidium	0	0	0	0	0	0	0	0
Helicosporidium	4	0	0	6	0	0	0	0
Helicoverpa	0	0	0	0	0	0	0	0
Heliobacterium	161	103	372	639	470	857	550	763
Heliothis	0	0	0	0	0	0	0	0
Helleborus	0	0	0	0	0	0	0	0
Helminthosporium	0	0	0	0	0	0	0	0
Hemiselmis	0	1	0	0	0	0	0	0
Hendra	0	0	0	0	0	0	0	0
Hepatitis	0	0	0	0	0	0	0	0
Herbaspirillum	51	285	66	236	509	881	113	203
Herminiimonas	10	151	26	40	205	250	24	50
Heron	0	0	0	0	0	0	0	0
Herpetosiphon	3	37	1	33	17	0	18	31
Heterocapsa	0	0	0	0	0	0	0	0
Heterosigma	14	4	2	12	3	13	2	5
Hibiscus	0	0	0	0	0	0	0	0
Highlands	0	0	0	0	0	0	0	0
Himetobi	0	0	0	0	0	0	0	0
Hippeastrum	0	0	0	0	0	0	0	0
Hippospongia	0	0	0	0	0	0	0	0
Hirame	0	0	0	0	0	0	0	0
Hirschia	4	111	4	29	18	25	5	12
His1	0	0	0	0	0	0	0	0
His2	0	0	0	0	0	0	0	0
Hoeflea	32	18	23	121	64	70	54	53
Holdemania	6523	7983	9677	19561	18624	12110	11383	40923
Hollyhock	0	0	0	0	0	0	0	0
Homalodisca	0	0	0	0	0	0	0	0
Honeysuckle	0	0	0	0	0	0	0	0
Hop	0	0	0	0	0	0	0	0
Hordeum	0	0	0	0	0	0	0	0
Horsegram	0	0	0	0	0	0	0	0
Horseradish	0	0	0	0	0	0	0	0
Hosta	0	0	0	0	0	0	0	0
Human	0	0	0	0	0	0	4	0
Humulus	0	0	0	0	0	0	0	0
Hyaloraphidium	0	0	0	0	0	0	0	0
Hydra	0	0	0	0	0	0	0	0
Hydrangea	0	0	0	0	0	0	0	0
Hydrogenivirga	24	12	14	46	26	24	12	11
Hydrogenobacter	14	6	1	5	6	9	1	10
Hydrogenobaculum	3	18	1	37	13	13	8	10
Hyperthermophilic	0	0	0	0	0	0	0	0
Hyperthermus	0	0	0	0	0	0	1	1
Hyphantria	0	0	0	0	0	0	0	0
Hyphomicrobium	20	35	44	113	38	155	90	65
Hyphomonas	19	46	26	173	76	91	50	68
Hypocrea	0	0	0	0	0	0	0	0
Hyposoter	0	0	0	0	0	0	0	0
Hysterium	0	0	0	0	0	0	0	0
Hysterobrevium	0	0	0	0	0	0	0	0
Ictalurid	0	0	0	0	0	0	0	0
Idiomarina	18	266	7	65	49	42	81	17
Igernella	0	0	0	0	0	0	0	0
Ignicoccus	3	1	0	0	4	0	6	9
Ignisphaera	0	1	0	0	1	0	0	3
Ilheus	0	0	0	0	0	0	0	0
Impatiens	0	0	0	0	0	0	0	0
Imperata	0	0	0	0	0	0	0	0
Indian	0	0	0	0	0	0	0	0
Infectious	0	0	0	0	0	0	0	0
Influenza	0	0	4	0	0	2	0	0
Invertebrate	0	0	0	0	0	0	0	0
Iodobacteriophage	0	0	0	0	0	0	0	0
Iotrochota	0	0	0	0	0	0	0	0
Ipomoea	0	0	0	0	0	0	0	0
Ippy	0	0	0	0	0	0	0	0
Iranian	0	0	0	0	0	0	0	0
Ircinia	0	0	0	0	0	0	0	0
Israel	0	0	0	0	0	0	0	0
J-virus,	0	0	0	0	0	0	0	0
JC	0	0	0	0	0	0	0	0
Jaagsiekte	0	0	0	0	0	0	0	0
Janibacter	26	13	53	165	55	125	100	140
Jannaschia	13	16	10	57	50	25	52	56
Janthinobacterium	22	128	35	77	189	204	36	30
Japanese	0	0	0	0	0	0	0	0
Jatropha	0	0	0	0	0	0	0	0
Johnsongrass	0	0	0	0	0	0	0	0
Jonesia	5	5	8	12	16	4	9	13
Jonquetella	71	50	131	336	197	266	151	319
Junin	0	0	0	0	0	0	0	0
Junonia	0	0	0	0	0	0	0	0
KI	0	0	0	0	0	0	0	0
Kadipiro	0	0	0	0	0	0	0	0
Kakugo	0	0	0	0	0	0	0	0
Kalanchoe	0	0	0	0	0	0	0	0
Kamiti	0	0	0	0	0	0	0	0
Kangiella	20	25	8	30	26	91	110	33
Karshi	0	0	0	0	0	0	0	0
Kashmir	0	0	0	0	0	0	0	0
Kedougou	0	0	0	0	0	0	0	0
Kelp	0	0	0	0	0	0	0	0
Kenaf	0	0	0	0	0	0	0	0
Kennedya	0	0	0	0	0	0	0	0
Keratoisidinae	0	0	0	0	0	0	0	0
Kineococcus	48	14	99	121	134	239	138	174
Kingella	23	61	20	64	73	278	30	54
Klebsiella	97	130	215	271	321	287	76096	341
Kluyvera	0	0	0	0	0	0	0	0
Kluyveromyces	12	4	4	8	10	2	19	2
Kobuvirus	0	0	0	0	0	0	0	0
Kocuria	75	16	62	116	143	153	103	179
Kokobera	0	0	0	0	0	0	0	0
Konjac	0	0	0	0	0	0	0	0
Kordia	83	677	26	237	359	298	275	336
Kosmotoga	4	43	9	15	62	56	16	39
Kribbella	31	20	41	71	97	140	130	134
Kryptoperidinium	0	0	0	1	1	1	0	0
Ktedonobacter	21	25	29	109	85	127	69	79
Kudzu	0	0	0	0	0	0	0	0
Kytococcus	83	11	83	200	120	141	107	131
Kyuri	0	0	0	0	0	0	0	0
La	0	0	0	0	0	0	0	0
Labrenzia	21	40	44	163	118	137	92	120
Lachancea	0	0	0	0	0	0	0	0
Lactate	0	0	0	0	0	0	0	0
Lactobacillus	2133	1679	1367	3422	4239	2957	1967	2681
Lactococcus	809	942	626	400	147	786	5324	97
Lake	0	0	0	0	0	0	0	0
Laminaria	0	0	0	0	0	0	0	0
Lamium	0	0	0	0	0	0	0	0
Langat	0	0	0	0	0	0	0	0
Laribacter	44	115	66	192	234	470	128	156
Lassa	0	0	0	0	0	0	0	0
Latino	0	0	0	0	0	0	0	0
Lawsonia	144	367	73	535	676	125	280	430
Lecanicillium	0	0	0	0	0	0	0	0
Leek	0	0	0	0	0	0	0	0
Leeuwenhoekiella	463	784	47	360	330	353	909	331
Legionella	66	37	15	78	35	65	82	26
Leifsonia	17	12	59	59	48	82	53	86
Leishmania	28	12	17	36	71	66	46	68
Lentisphaera	32	50	10	33	1196	9	27	20
Lentithecium	0	0	0	0	0	0	0	0
Leptolyngbya	0	0	0	0	0	2	0	0
Leptosira	0	0	0	1	1	6	0	1
Leptosphaerulina	0	0	0	0	0	0	0	0
Leptospira	36	25	23	62	29	81	42	29
Leptothrix	141	134	97	235	465	910	272	245
Leptotrichia	263	110	107	472	241	270	126	160
Lettuce	0	0	0	0	0	0	0	0
Leucania	0	0	0	0	0	0	0	0
Leucas	0	0	0	0	0	0	0	0
Leucocytozoon	0	0	0	0	0	0	0	0
Leuconostoc	81	95	61	271	100	208	95	84
Liao	0	0	0	0	0	0	0	0
Ligustrum	0	0	0	0	0	0	0	0
Lily	0	0	0	0	0	0	0	0
Limnobacter	6	216	5	54	224	262	11	37
Lindernia	0	0	0	0	0	0	0	0
Lindgomyces	0	0	0	0	0	0	0	0
Lisianthus	0	0	0	0	0	0	0	0
Listeria	366	127	184	655	435	568	307	245
Listonella	0	0	0	0	0	0	0	0
Little	0	0	0	0	0	0	0	0
Ljungan	0	0	0	0	0	0	0	0
Loktanella	14	3	8	25	24	54	32	40
Lolium	0	0	0	0	0	0	0	0
Loofa	0	0	0	0	0	0	0	0
Lophiotrema	0	0	0	0	0	0	0	0
Louping	0	0	0	0	0	0	0	0
LuIII	0	0	0	0	0	0	0	0
Lubomirskia	0	0	0	0	0	0	0	0
Lucerne	0	0	0	0	0	0	0	0
Lucky	0	0	0	0	0	0	0	0
Ludwigia	0	0	0	0	0	0	0	0
Luffa	0	0	0	0	0	0	0	0
Lujo	0	0	0	0	0	0	0	0
Lumpy	0	0	0	0	0	0	0	0
Lutiella	81	109	87	232	219	401	170	213
Lymantria	0	0	0	0	0	0	0	0
Lymphocystis	0	0	0	0	0	0	0	0
Lymphocytic	0	0	0	0	0	0	0	0
Lyngbya	5	11	24	59	44	2	4	47
Lysinibacillus	82	59	50	223	102	179	58	43
Macaca	0	0	0	0	0	0	0	0
Macacine	0	0	0	0	0	0	0	0
Macaque	0	0	0	0	0	0	0	0
Machupo	0	0	0	0	0	0	0	0
Macrobrachium	0	0	0	0	0	0	0	0
Macrococcus	152	82	27	95	70	169	48	26
Macroptilium	0	0	0	0	0	0	0	0
Madracis	0	0	0	0	0	0	0	0
Magnaporthe	0	0	4	5	0	1	0	3
Magnetococcus	9	88	24	98	37	86	41	45
Magnetospirillum	168	95	199	447	544	552	412	409
Maize	0	0	0	0	0	0	0	0
Mal	0	0	0	0	0	0	0	0
Malachra	0	0	0	0	0	0	0	0
Malawimonas	1	0	0	2	0	2	0	0
Malva	0	0	0	0	0	0	0	0
Malvastrum	0	0	0	0	0	0	0	0
Mamestra	0	0	0	0	0	0	0	0
Mammalian	0	0	0	0	0	0	1	0
Mannheimia	3252	220	30	234	193	2561	243	159
Mapuera	0	0	0	0	0	0	0	0
Maracuja	0	0	0	0	0	0	0	0
Maricaulis	15	21	30	32	60	64	53	77
Marine	51	60	41	123	142	110	143	117
Marinitoga	1	0	4	3	4	15	4	6
Marinobacter	32	140	49	195	161	222	164	137
Mariprofundus	10	90	23	129	130	51	59	69
Marseillevirus,	0	0	0	0	0	0	0	0
Maruca	0	0	0	0	0	0	0	0
Mason-Pfizer	0	0	0	0	0	0	0	0
Mastomys	0	0	0	0	0	0	0	0
Mayaro	0	0	0	0	0	0	0	0
Measles	0	0	0	0	0	0	0	0
Megasphaera	571	517	1033	2435	3976	1239	1459	2704
Meiothermus	65	81	67	162	182	223	184	234
Melandrium	0	0	0	0	0	0	0	0
Melanoplus	0	0	0	0	0	0	0	0
Meleagrid	0	0	0	0	0	0	0	0
Melon	0	0	0	0	0	0	0	0
Menangle	0	0	0	0	0	0	0	0
Merkel	0	0	0	0	0	0	0	0
Merremia	0	0	0	0	0	0	0	0
Mesoplasma	55	3	22	132	18	200	21	5
Mesorhizobium	171	56	181	298	353	492	312	379
Mesta	0	0	0	0	0	0	0	0
Metallosphaera	0	0	0	0	1	0	0	0
Metarhizium	0	0	0	0	0	0	1	0
Methanobacterium	0	0	0	0	0	0	0	0
Methanobrevibacter	169	13	11	51	54	56	32	82
Methanocaldococcus	45	7	1	39	15	6	2	6
Methanocella	16	8	11	20	37	37	33	50
Methanococcoides	1	11	1	22	3	8	108	14
Methanococcus	74	13	34	100	28	60	5	14
Methanocorpusculum	2	14	18	52	37	46	34	26
Methanoculleus	15	7	29	22	23	34	37	38
Methanohalobium	13	2	1	11	29	2	2	9
Methanohalophilus	0	4	1	3	8	0	3	4
Methanoplanus	57	2	21	19	54	26	23	12
Methanopyrus	0	2	0	1	2	0	0	3
Methanosaeta	0	1	1	7	2	0	0	4
Methanosarcina	14	36	10	58	73	17	18	38
Methanosphaera	20	11	5	62	8	55	1	9
Methanospirillum	6	37	4	8	32	4	16	26
Methanothermobacter	2	2	0	11	3	0	8	1
Methylacidiphilum	5	3	1	25	3	13	2	11
Methylibium	63	206	76	119	428	672	187	212
Methylobacillus	9	178	14	28	262	280	71	105
Methylobacterium	397	134	399	1023	704	1216	883	1118
Methylocella	21	22	49	82	64	100	58	71
Methylococcus	81	66	81	154	218	487	134	83
Methylophaga	8	94	0	13	35	19	33	31
Methylophilales	5	22	2	6	26	26	1	2
Methylosinus	50	34	53	77	65	127	236	123
Methylotenera	8	92	10	61	102	96	39	49
Methylovorus	23	115	15	28	217	151	58	84
Metridium	0	0	0	0	0	0	0	0
Microbacterium	0	0	0	0	0	0	0	0
Micrococcus	102	25	125	267	208	226	128	207
Microcoleus	19	76	9	62	78	42	29	89
Microcystis	3	5	10	69	13	3	89	26
Micromonas	48	14	61	122	102	218	101	127
Micromonospora	123	50	146	201	192	440	349	260
Microplitis	0	0	0	0	0	0	0	0
Microscilla	14	223	40	159	197	143	212	90
Microsporum	0	0	0	0	0	0	0	0
Midway	0	0	0	0	0	0	0	0
Mikania	0	0	0	0	0	0	0	0
Milk	0	0	0	0	0	0	0	0
Mimosa	0	0	0	0	0	0	0	0
Mink	0	0	0	0	0	0	0	0
Mint	0	0	0	0	0	0	0	0
Minute	0	0	0	0	0	0	0	0
Mirabilis	0	0	0	0	0	0	0	0
Mirafiore	0	0	0	0	0	0	0	0
Miscanthus	0	0	0	0	0	0	0	0
Mitsuokella	388	206	908	1314	988	2022	899	35821
Mobala	0	0	0	0	0	0	0	0
Mobiluncus	387	666	336	859	728	805	790	474
Modoc	0	0	0	0	0	0	0	0
Mokola	0	0	0	0	0	0	0	0
Mollicutes	6030	1260	606	2795	2378	1451	4857	558
Molluscum	0	0	0	0	0	0	0	0
Moloney	0	0	0	0	0	0	0	0
Moniliophthora	0	0	0	0	1	0	0	0
Monkeypox	0	0	0	0	0	0	0	0
Monoblepharella	0	0	0	0	0	0	0	0
Monomastix	5	0	0	0	1	1	0	0
Monosiga	0	0	0	0	0	0	0	0
Montana	0	0	0	0	0	0	0	0
Montastraea	0	0	0	0	0	0	0	0
Montipora	0	0	0	0	0	0	0	0
Moorella	71	50	114	210	197	228	241	241
Mopeia	0	0	0	0	0	0	0	0
Moraxella	16	22	8	20	89	24	29	13
Morganella	0	0	0	0	0	0	0	0
Moritella	64	48	11	26	29	76	17	23
Moroccan	0	0	0	0	0	0	0	0
Morogoro	0	0	0	0	0	0	0	0
Mortierella	0	0	0	0	0	0	0	0
Mossman	0	0	0	0	0	0	0	0
Mouse	0	0	0	0	0	0	0	0
Mulard	0	0	0	0	0	0	0	0
Mumps	0	0	0	0	0	0	0	0
Mungbean	0	0	0	0	0	0	0	0
Munia	0	0	0	0	0	0	0	0
Murid	0	0	0	0	0	0	0	0
Murine	0	0	0	0	0	0	0	0
Murray	0	0	0	0	0	0	0	0
Mus	0	0	0	0	0	0	0	0
Musca	0	0	0	0	0	0	0	0
Muscovy	0	0	0	0	0	0	0	0
Mushroom	0	0	0	0	0	0	0	0
Mussa	0	0	0	0	0	0	0	0
Mycobacterium	434	189	387	985	788	1158	921	1050
Mycoplasma	411	176	94	736	168	1396	268	105
Mycoreovirus	0	0	0	0	0	0	0	0
Mycosphaerella	0	0	0	0	0	0	0	0
Mycovirus	0	0	0	0	0	0	0	0
Myotis	0	0	0	0	0	0	0	0
Mythimna	0	0	0	0	0	0	0	0
Mytilinidion	0	0	0	0	0	0	0	0
Myxococcus	120	74	191	262	291	402	283	280
Myxoma	0	0	0	0	0	0	0	0
Myzus	0	0	0	0	0	0	0	0
Naegleria	0	0	0	0	0	0	0	0
Nakamurella	42	27	61	158	62	144	82	143
Nakaseomyces	0	1	0	0	0	0	0	0
Nanoarchaeum	0	0	0	0	0	0	0	0
Nanovirus-like	0	0	0	0	0	0	0	0
Narcissus	0	0	0	0	0	0	0	0
Natranaerobius	25	47	36	148	80	72	60	39
Natrialba	5	2	19	15	13	20	23	9
Natrinema	0	0	0	0	0	0	0	0
Natronobacterium	0	0	0	0	0	0	0	0
Natronomonas	1	2	10	13	5	20	17	29
Nautilia	23	6	10	34	30	50	19	25
Negombata	0	0	0	0	0	0	0	0
Neisseria	3045	1068	265	983	1413	2439	734	1012
Nematostella	0	0	0	0	0	0	0	0
Nemesia	0	0	0	0	0	0	0	0
Neodiprion	0	0	0	0	0	0	0	0
Neorickettsia	0	2	2	12	2	4	1	15
Nephroselmis	0	0	3	1	0	2	3	0
Neptuniibacter	24	19	9	51	37	29	19	34
Nerine	0	0	0	0	0	0	0	0
Neurospora	0	0	0	0	0	0	0	0
Newbury	0	0	0	0	0	0	0	0
Newcastle	0	0	0	0	0	0	0	0
Ngaingan	0	0	0	0	0	0	0	0
Nilaparvata	0	0	0	0	0	0	0	0
Nipah	0	0	0	0	0	0	0	0
Nitratiruptor	3	8	2	30	10	30	6	8
Nitrobacter	59	28	87	251	191	233	148	139
Nitrococcus	12	19	28	31	75	76	26	28
Nitrosococcus	6	41	5	31	75	17	61	20
Nitrosomonas	13	250	24	151	273	266	100	166
Nitrosopumilus	23	1	1	18	2	6	1	19
Nitrosospira	1	109	16	25	176	243	81	18
Nocardia	40	15	75	99	48	150	117	125
Nocardioides	59	23	85	131	126	173	114	151
Nocardiopsis	104	27	100	157	138	261	162	221
Nodamura	0	0	0	0	0	0	0	0
Nodularia	1	13	3	13	53	7	8	49
Nootka	0	0	0	0	0	0	0	0
Nora	0	0	0	0	0	0	0	0
Northern	0	0	0	0	0	0	0	0
Norwalk	0	0	0	0	0	0	0	0
Nostoc	26	18	11	94	34	11	35	29
Novosphingobium	86	22	68	105	157	282	170	200
Nudaurelia	0	0	0	0	0	0	0	0
Nyamanini	0	0	0	0	0	0	0	0
O'nyong-nyong	0	0	0	0	0	0	0	0
Oat	0	0	0	0	0	0	0	0
Obuda	0	0	0	0	0	0	0	0
Oceanibulbus	18	16	22	40	36	61	45	35
Oceanicaulis	64	17	36	86	113	152	159	116
Oceanicola	130	25	160	340	201	393	230	316
Oceanobacillus	116	27	49	345	149	159	24	68
Ochrobactrum	11	33	46	42	105	123	95	65
Ochromonas	0	0	0	0	0	0	0	0
Octadecabacter	5	16	3	14	47	16	36	85
Odontella	12	0	1	3	0	0	1	0
Odontoglossum	0	0	0	0	0	0	0	0
Oedogonium	0	0	1	10	2	23	0	2
Oedohysterium	0	0	0	0	0	0	0	0
Oenococcus	26	22	97	44	14	34	56	14
OkLCV	0	0	0	0	0	0	0	0
Okra	0	0	0	0	0	0	0	0
Old	0	0	0	0	0	0	0	0
Oligotropha	16	25	35	84	77	131	68	57
Olive	0	0	0	0	0	0	0	0
Oliveros	0	0	0	0	0	0	0	0
Olsenella	297	137	765	913	503	1359	723	1275
Oltmannsiellopsis	7	6	2	4	4	3	0	2
Omsk	0	0	0	0	0	0	0	0
Onion	5	10	5	14	3	41	10	2
Ononis	0	0	0	0	0	0	0	0
Operophtera	0	0	0	0	0	0	0	0
Ophiostoma	0	0	0	0	0	0	0	0
Opitutaceae	94	39	95	430	548	294	201	307
Opitutus	168	39	152	359	392	454	275	310
Opuntia	0	0	0	0	0	0	0	0
Orangutan	0	0	0	0	0	0	0	0
Orchid	0	0	0	0	0	0	0	0
Orf	0	0	0	0	0	0	0	0
Orgyia	0	0	0	0	0	0	0	0
Oribacterium	1447	575	1222	2074	2963	2567	2386	2578
Orientia	10	0	1	25	4	28	2	5
Oropouche	0	0	0	0	0	0	0	0
Oryctes	0	0	0	0	0	0	0	0
Oryza	0	0	0	0	0	0	0	0
Oscarella	0	0	0	0	0	0	0	0
Oscillatoria	4	5	8	22	17	5	10	12
Ostreid	0	0	0	0	0	0	0	0
Ostreococcus	35	6	13	54	27	43	58	27
Ourmia	0	0	0	0	0	0	0	0
Ovine	0	0	0	0	0	0	0	0
Oxalobacter	369	569	13847	1642	907	1146	610	17056
Oyster	0	0	0	0	0	0	0	0
Paenibacillus	135	134	166	450	394	447	259	330
Panax	0	0	0	0	0	0	0	0
Panicum	0	0	0	0	0	0	0	0
Panine	0	0	0	0	0	0	0	0
Pantoea	58	73	29	128	134	85	193	79
Papaya	0	0	0	0	0	0	0	0
Papiine	0	0	0	0	0	0	0	0
Paprika	0	0	0	0	0	0	0	0
Parabacteroides	3421711	1812595	800941	2353671	5236206	3489726	961923	2319564
Parachlamydia	16	16	2	31	9	10	13	9
Parachlorella	0	49	2	1	13	3	3	3
Paracoccidioides	0	0	0	0	0	0	0	0
Parahaemoproteus	0	0	0	0	0	0	0	0
Parainfluenza	0	0	0	0	0	0	0	0
Paralichthys	0	0	0	0	0	0	0	0
Paramecium	0	0	1	0	1	0	0	0
Parana	0	0	0	0	0	0	0	0
Parascardovia	53	21	61	151	100	179	126	145
Pariacato	0	0	0	0	0	0	0	0
Parietaria	0	0	0	0	0	0	0	0
Parsnip	0	0	0	0	0	0	0	0
Parvibaculum	17	22	36	54	60	98	68	100
Parvimonas	386	243	160	791	191	683	327	179
Parvovirus	0	0	0	0	0	0	0	0
Parvularcula	4	23	9	21	34	88	39	22
Passiflora	0	0	0	0	0	0	0	0
Passionfruit	0	0	0	0	0	0	0	0
Pasteurella	7264	47	51	409	54	5888	619	35
Pasteuria	0	0	0	0	0	0	0	0
Patchouli	0	0	0	0	0	0	0	0
Paulinella	1	6	3	3	5	11	0	3
Pavona	0	0	0	0	0	0	0	0
Pea	0	0	0	0	0	0	0	0
Peach	0	0	0	0	0	0	0	0
Peanut	0	0	0	0	0	0	0	0
Pear	0	0	0	0	0	0	0	0
Pectobacterium	120	233	69	147	193	220	296	164
Pedilanthus	0	0	0	0	0	0	0	0
Pedinomonas	0	0	0	0	0	0	0	0
Pediococcus	64	37	17	141	48	152	183	41
Pedobacter	147	1231	289	797	750	715	1830	586
Pelargonium	0	0	0	0	0	0	0	0
Pelobacter	212	133	195	438	487	466	530	478
Pelodictyon	150	197	151	546	283	377	348	426
Pelotomaculum	71	43	127	149	166	208	182	172
Penaeid	0	0	0	0	0	0	0	0
Penaeus	0	0	0	0	0	0	0	0
Penicillium	12	8	3	24	20	16	18	22
Pennisetum	0	0	0	0	0	0	0	0
Penstemon	0	0	0	0	0	0	0	0
Pepino	0	0	0	0	0	0	0	0
Pepper	0	0	0	0	0	0	0	0
Peptoniphilus	1315	263	670	2846	1340	1723	926	509
Peptostreptococcus	620	194	528	671	2433	357	448	713
Perina	0	0	0	0	0	0	0	0
Periplaneta	0	0	0	0	0	0	0	0
Persephonella	44	2	8	59	20	45	2	10
Peru	0	0	0	0	0	0	0	0
Peruvian	0	0	0	0	0	0	0	0
Peste-des-petits-ruminants	0	0	0	0	0	0	0	0
Pestivirus	0	0	0	0	0	0	0	0
Petrotoga	6	19	21	31	13	23	69	19
Petunia	0	0	0	0	0	0	0	0
Phaeobacter	8	3	12	26	40	38	45	38
Phaeodactylum	3	18	1	43	10	0	7	6
Phaeosphaeria	0	0	0	0	0	0	0	0
Phage	10	0	1	4	0	0	0	0
Phaius	0	0	0	0	0	0	0	0
Phakopsora	0	0	0	0	0	0	0	0
Phenylobacterium	120	40	127	164	237	306	270	280
Phlebiopsis	0	0	0	0	0	0	0	0
Phlox	0	0	0	0	0	0	0	0
Phocoena	0	0	0	0	0	0	0	0
Phoma	0	0	0	0	0	0	0	0
Phormidium	0	0	0	0	0	0	0	0
Photobacterium	399	162	30	162	97	353	144	77
Photorhabdus	93	112	22	100	97	106	179	78
Phthorimaea	0	0	0	0	0	0	0	0
Physalis	0	0	0	0	0	0	0	0
Physarum	0	0	0	0	0	0	0	0
Phytophthora	0	0	0	0	0	2	0	1
Pichia	14	0	3	6	8	2	6	3
Pichinde	0	0	0	0	0	0	0	0
Picrophilus	2	0	2	1	0	0	0	0
Pieris	0	0	0	0	0	0	0	0
Pineapple	0	0	0	0	0	0	0	0
Pirellula	12	38	25	81	46	42	40	54
Pirital	0	0	0	0	0	0	0	0
Placozoan	0	0	0	0	0	0	0	0
Plakortis	0	0	0	0	0	0	0	0
Planaria	0	0	0	0	0	0	0	0
Planctomyces	13	52	29	54	69	94	88	30
Planococcus	0	0	0	0	0	0	0	0
Plantago	0	0	0	0	0	0	0	0
Plasmodium	18	18	54	33	14	6	14	9
Plautia	0	0	0	0	0	0	0	0
Plesiocystis	120	31	127	345	224	479	241	325
Pleurotus	0	0	0	0	0	0	0	0
Plum	0	0	0	0	0	0	0	0
Plutella	0	0	0	0	0	0	0	0
Pneumocystis	0	0	0	0	0	0	0	0
Pneumonia	0	0	0	0	0	0	0	0
Pocillopora	0	0	0	0	0	0	0	0
Podospora	1	2	5	74	4	6	15	23
Poinsettia	0	0	0	0	0	0	0	0
Polaribacter	93	519	69	425	148	271	608	207
Polaromonas	96	256	125	284	522	651	229	274
Poliovirus,	0	0	0	0	0	0	0	0
Polynucleobacter	5	131	2	10	107	138	15	61
Polyomavirus	0	0	0	0	0	0	0	0
Polytomella	0	0	0	0	0	0	0	0
Poplar	0	0	0	0	0	0	0	0
Porcine	0	0	0	0	0	0	0	0
Porites	0	0	0	0	0	0	0	0
Porphyra	5	1	2	30	6	10	4	5
Porphyromonas	1808	9271	3024	17047	8113	7235	35499	5964
Possum	0	0	0	0	0	0	0	0
Potato	0	0	0	0	0	0	0	0
Pothos	0	0	0	0	0	0	0	0
Powassan	0	0	0	0	0	0	0	0
Prevotella	54179	228160	37769	488160	121829	225337	10419041	264293
Primula	0	0	0	0	0	0	0	0
Prochlorococcus	99	92	34	316	84	174	72	58
Procyon	0	0	0	0	0	0	0	0
Propionibacterium	2947	1042	542	1078	1472	2158	547	1116
Prosthecochloris	43	73	53	342	172	143	122	149
Proteromonas	0	0	0	0	0	0	0	0
Proteus	272	115	7	68	66	246	37	44
Prototheca	0	0	0	0	0	0	0	0
Providence	0	0	0	0	0	0	0	0
Providencia	477	147	17	167	140	468	274	127
Prune	0	0	0	0	0	0	0	0
Prunus	0	0	0	0	0	0	0	0
Pseudaletia	0	0	0	0	0	0	0	0
Pseudendoclonium	5	0	0	1	2	1	1	3
Pseudoalteromonas	89	64	16	46	34	106	23	31
Pseudocowpox	0	0	0	0	0	0	0	0
Pseudomonas	852	761	713	1738	2152	2446	2123	2222
Pseudopterogorgia	0	0	0	0	0	0	0	0
Pseudovibrio	17	46	8	62	56	13	43	68
Psittacid	0	0	0	0	0	0	0	0
Psittacus	0	0	0	0	0	0	0	0
Psychrobacter	46	136	17	50	97	57	40	89
Psychroflexus	58	291	33	152	75	101	343	106
Psychromonas	73	46	13	33	46	82	84	36
Ptilocaulis	0	0	0	0	0	0	0	0
Pumpkin	0	0	0	0	0	0	0	0
Puumala	0	0	0	0	0	0	0	0
Pycnococcus	0	0	2	3	5	4	0	1
Pylaiella	0	0	0	0	0	0	0	0
Pyramidobacter	379	210	1069	1177	810	1741	1111	12440
Pyramimonas	1	1	0	4	2	2	17	1
Pyrobaculum	0	0	1	0	0	1	1	0
Pyrococcus	0	0	1	0	6	0	4	3
Pythium	0	0	0	0	0	0	0	0
Quadricrura	0	0	0	0	0	0	0	0
Quang	0	0	0	0	0	0	0	0
RD114	0	0	0	0	0	0	0	0
Rabbit	0	0	0	0	0	0	0	0
Rabies	0	0	0	0	0	0	0	0
Rachiplusia	0	0	0	0	0	0	0	0
Radish	0	0	0	0	0	0	0	0
Ralstonia	332	1011	437	835	1856	3017	728	967
Ramie	0	0	0	0	0	0	0	0
Ranid	0	0	0	0	0	0	0	0
Raphanus	0	0	0	0	0	0	0	0
Raphidiopsis	13	7	5	48	13	7	24	9
Raspberry	0	0	0	0	0	0	0	0
Rat	0	0	0	0	0	0	0	0
Rattus	0	0	0	0	0	0	0	0
Rauscher	0	0	0	0	0	0	0	0
Raven	0	0	0	0	0	0	0	0
Reclinomonas	0	0	0	0	0	0	0	1
Red	0	0	0	0	0	0	0	0
Redspotted	0	0	0	0	0	0	0	0
Rehmannia	0	0	0	0	0	0	0	0
Reinekea	15	19	7	53	32	43	55	39
Renibacterium	2	17	6	36	20	15	66	18
Respiratory	0	0	0	0	0	0	0	0
Reston	0	0	0	0	0	0	0	0
Reticuloendotheliosis	0	0	0	0	0	0	0	0
Rhesus	0	0	0	0	0	0	0	0
Rhizobium	312	179	339	817	724	875	948	985
Rhizoctonia	0	0	0	0	0	0	0	0
Rhizophydium	0	0	0	0	0	0	0	0
Rhizopus	0	2	0	0	0	0	0	0
Rhodactis	0	0	0	0	0	0	0	0
Rhodobacter	171	94	173	404	391	527	286	367
Rhodobacteraceae	23	14	12	25	32	61	44	39
Rhodobacterales	94	94	108	218	216	306	187	284
Rhodococcus	156	41	152	257	249	362	318	351
Rhododendron	0	0	0	0	0	0	0	0
Rhodoferax	29	101	37	113	180	161	115	82
Rhodomicrobium	37	37	49	104	82	149	91	128
Rhodomonas	1	3	0	9	3	0	0	0
Rhodopirellula	13	47	9	71	14	16	50	44
Rhodopseudomonas	332	156	358	653	605	1056	672	809
Rhodospirillum	211	60	205	518	375	464	370	539
Rhodothermus	391	116	293	764	578	1071	824	751
Rhopalosiphum	0	0	0	0	0	0	0	0
Rhynchosia	0	0	0	0	0	0	0	0
Rhytidhysteron	0	0	0	0	0	0	0	0
Ribgrass	0	0	0	0	0	0	0	0
Rice	0	0	0	0	0	0	0	0
Rickettsia	21	26	13	96	28	65	15	33
Rickettsiella	2	12	0	7	9	5	0	0
Ricordea	0	0	0	0	0	0	0	0
Rift	0	0	0	0	0	0	0	0
Rinderpest	0	0	0	0	0	0	0	0
Rio	0	0	0	0	0	0	0	0
Robiginitalea	391	519	239	946	884	1052	962	825
Rose	0	0	0	0	0	0	0	0
Roseburia	257869	23943	199611	644522	481649	367649	103121	254090
Roseiflexus	64	25	88	207	141	242	154	202
Rosellinia	0	0	0	0	0	0	0	0
Roseobacter	66	126	81	259	227	242	248	248
Roseomonas	63	48	101	229	210	306	171	190
Roseophage	0	0	0	0	0	0	0	0
Roseovarius	95	75	137	238	243	320	315	351
Ross	0	0	0	0	0	0	0	0
Ross's	0	0	0	0	0	0	0	0
Rotavirus	0	0	0	0	0	0	0	0
Rothia	164	375	74	202	98	191	209	158
Rous	0	0	0	0	0	0	0	0
Rousettus	0	0	0	0	0	0	0	0
Rubella	0	0	0	0	0	0	0	0
Rubrobacter	67	26	65	97	123	157	106	156
Rubus	0	0	0	0	0	0	0	0
Rudbeckia	0	0	0	0	0	0	0	0
Ruegeria	40	29	63	175	149	155	128	152
Ruminococcus	365070	286554	205204	326769	743818	175973	514992	285296
Rupestris	0	0	0	0	0	0	0	0
Ryegrass	0	0	0	0	0	0	0	0
SARS	0	0	0	0	0	0	0	0
Sabia	0	0	0	0	0	0	0	0
Sacbrood	0	0	0	0	0	0	0	0
Saccharina	0	0	0	0	0	0	0	0
Saccharomonospora	31	9	20	39	44	81	76	59
Saccharomyces	40	22	6	5	9	10	165	12
Saccharophagus	8	41	7	10	17	36	80	25
Saccharopolyspora	107	19	126	180	189	354	200	231
Saccharum	0	0	0	0	0	0	0	0
Saffold	0	0	0	0	0	0	0	0
Sagittula	37	32	41	78	99	96	84	107
Saguaro	0	0	0	0	0	0	0	0
Saimiriine	0	0	0	0	0	0	0	0
Salinibacter	202	41	151	479	294	545	435	374
Salinispora	40	24	52	102	88	91	139	149
Salivirus	0	0	0	0	0	0	0	0
Salmon	0	0	0	0	0	0	0	0
Salmonella	182	275	125	483	369	368	2062	603
Sanguibacter	99	11	106	133	148	161	190	272
Sapovirus	0	0	0	0	0	0	0	0
Saprolegnia	0	3	0	0	0	0	0	0
Satellite	0	0	0	0	0	0	0	0
Satellites	0	0	0	0	0	0	0	0
Satsuma	0	0	0	0	0	0	0	0
Savalia	0	0	0	0	0	0	0	0
Scallion	0	0	0	0	0	0	0	0
Scardovia	13	10	21	44	45	36	60	41
Scenedesmus	0	1	1	0	3	5	0	0
Scheffersomyces	10	3	0	0	5	1	4	0
Schizochytrium	0	0	0	0	0	0	0	0
Schizophyllum	0	0	0	0	0	0	0	0
Schizosaccharomyces	1	3	0	20	5	2	4	6
Schlumbergera	0	0	0	0	0	0	0	0
Sclerophthora	0	0	0	0	0	0	0	0
Sclerotinia	0	0	0	0	0	0	0	0
Scotophilus	0	0	0	0	0	0	0	0
Scrophularia	0	0	0	0	0	0	0	0
Sea	0	0	0	0	0	0	0	0
Seal	0	0	0	0	0	0	0	0
Sebaldella	101	77	42	165	209	99	18	135
Segniliparus	30	12	24	21	33	56	33	30
Selenomonas	570	424	1249	1973	1749	2762	1414	2477
Semliki	0	0	0	0	0	0	0	0
Sendai	0	0	0	0	0	0	0	0
Seneca	0	0	0	0	0	0	0	0
Senecio	0	0	0	0	0	0	0	0
Seoul	0	0	0	0	0	0	0	0
Sepik	0	0	0	0	0	0	0	0
Seriatopora	0	0	0	0	0	0	0	0
Serratia	148	156	140	237	384	438	422	421
Sesbania	0	0	0	0	0	0	0	0
Shallot	0	0	0	0	0	0	0	0
Sheeppox	0	0	0	0	0	0	0	0
Sheldgoose	0	0	0	0	0	0	0	0
Shewanella	390	672	95	367	517	557	420	361
Shigella	707	837	137	1545	116	58	343	3357
Shrimp	0	0	0	0	0	0	0	0
Shuttleworthia	620	221	784	1213	1698	1567	1227	2179
Sida	0	0	0	0	0	0	0	0
Siderastrea	0	0	0	0	0	0	0	0
Sideroxydans	31	82	38	67	192	388	157	153
Siegesbeckia	0	0	0	0	0	0	0	0
Silicibacter	41	14	68	195	68	223	171	108
Simian	0	0	0	0	0	0	0	0
Simian-Human	0	0	0	0	0	0	0	0
Simonsiella	192	41	13	29	44	70	65	9
Sin	0	0	0	0	0	0	0	0
Sindbis	0	0	0	0	0	0	0	0
Singapore	0	0	0	0	0	0	0	0
Siniperca	0	0	0	0	0	0	0	0
Sinorhizobium	68	61	80	165	245	295	207	265
Slackia	752	268	1469	1885	1228	2234	1336	2180
Sleeping	0	0	0	0	0	0	0	0
Slow	0	0	0	0	0	0	0	0
Small	0	0	0	0	0	0	0	0
Smittium	0	0	0	0	0	0	0	0
Snake	0	0	0	0	0	0	0	0
Snakehead	0	0	0	0	0	0	0	0
Snow	0	0	0	0	0	0	0	0
Sodalis	34	34	23	82	131	114	74	110
Soft-shelled	0	0	0	0	0	0	0	0
Soil-borne	0	0	0	0	0	0	0	0
Solanum	0	0	0	0	0	0	0	0
Solenopsis	0	0	0	0	0	0	0	0
Solibacter	80	52	85	182	173	222	227	235
Sonchus	0	0	0	0	0	0	0	0
Sorangium	116	33	144	280	213	449	272	340
Sorghum	0	0	0	0	0	0	0	0
South	0	0	0	0	0	0	0	0
Southern	0	0	0	0	0	0	0	0
Soybean	0	0	0	0	0	0	0	0
Spencermartinsia	0	0	0	0	0	0	0	0
Sphaerobacter	60	37	96	193	130	301	154	167
Sphaeropsis	0	0	0	0	0	0	0	0
Sphingobacterium	292	2046	251	1098	1024	1218	4152	28815
Sphingobium	30	114	48	163	174	193	88	156
Sphingomonas	186	43	143	269	265	346	352	425
Sphingopyxis	30	31	46	103	55	123	118	113
Spilanthes	0	0	0	0	0	0	0	0
Spinach	0	0	0	0	0	0	0	0
Spirochaeta	29	46	37	193	202	171	71	182
Spiroplasma	0	0	0	0	0	0	0	0
Spirosoma	242	300	156	505	464	529	1255	619
Spissistilus	0	0	0	0	0	0	0	0
Spizellomyces	0	0	0	0	0	0	0	0
Spleen	0	0	0	0	0	0	0	0
Spodoptera	0	0	0	0	0	0	0	0
Spring	0	0	0	0	0	0	0	0
Sputnik	0	0	0	0	0	0	0	0
Squash	0	0	0	0	0	0	0	0
Squirrel	0	0	0	0	0	0	0	0
Sri	0	0	0	0	0	0	0	0
St	0	0	0	0	0	0	0	0
St.	0	0	0	0	0	0	0	0
Stachytarpheta	0	0	0	0	0	0	0	0
Stackebrandtia	50	19	47	172	73	124	117	155
Staphylococcus	805	377	260	1512	591	1316	649	296
Staphylothermus	0	0	0	0	3	2	0	0
Starkeya	123	20	121	212	218	301	214	253
Starling	0	0	0	0	0	0	0	0
Steller	0	0	0	0	0	0	0	0
Stenotrophomonas	179	64	164	282	394	493	340	342
Stigeoclonium	0	0	4	21	0	5	1	4
Stigmatella	195	65	138	296	337	410	303	366
Strawberry	0	0	0	0	0	0	0	0
Streptobacillus	188	405	43	494	1353	368	121	268
Streptocarpus	0	0	0	0	0	0	0	0
Streptococcus	17049	5000	1699	13201	11745	8671	7936	6188
Streptomyces	898	287	1207	2091	1754	2679	1846	2415
Streptosporangium	90	18	146	190	204	264	190	239
Stretch	0	0	0	0	0	0	0	0
Striped	0	0	0	0	0	0	0	0
Stx1	0	0	0	0	0	0	1	0
Stx2	2	0	0	0	0	0	1	0
Stx2-converting	0	0	0	0	0	0	0	0
Stylophora	0	0	0	0	0	0	0	0
Subdoligranulum	26460	4831	63235	73653	96858	33188	57387	99340
Suberites	0	0	0	0	0	0	0	0
Subterranean	0	0	0	0	0	0	0	0
Sudan	0	0	0	0	0	0	0	0
Sugarcane	0	0	0	0	0	0	0	0
Suid	0	0	0	0	0	0	0	0
Sulfitobacter	3	3	2	24	33	25	28	33
Sulfolobus	1	8	0	0	4	8	3	4
Sulfurihydrogenibium	92	15	22	232	62	140	9	39
Sulfurimonas	35	4	5	54	7	25	105	10
Sulfurospirillum	11	12	2	34	7	10	37	5
Sulfurovum	21	42	9	61	30	28	56	38
Sunflower	0	0	0	0	0	0	0	0
Sunn	0	0	0	0	0	0	0	0
Sus	0	0	0	0	0	0	0	0
Sweet	0	0	0	0	0	0	0	0
Sweetpotato	0	0	0	0	0	0	0	0
Swinepox	0	0	0	0	0	0	0	0
Symbiobacterium	347	142	497	648	681	963	617	717
Synechococcus	269	361	309	811	759	773	585	725
Synechocystis	5	14	6	19	34	7	9	20
Synedra	0	0	0	0	0	0	0	0
Syntrophobacter	37	28	43	268	131	102	121	123
Syntrophomonas	81	69	69	111	138	62	72	89
Syntrophothermus	26	20	32	74	39	77	46	83
Syntrophus	27	40	31	127	91	78	83	73
TYLCAxV-Sic1-[IT:Sic2/2:04],	0	0	0	0	0	0	0	0
TYLCCNV-[Y322]	0	0	0	0	0	0	0	0
Tacaribe	0	0	0	0	0	0	0	0
Tamana	0	0	0	0	0	0	0	0
Tamiami	0	0	0	0	0	0	0	0
Tanapox	0	0	0	0	0	0	0	0
Taro	0	0	0	0	0	0	0	0
Taterapox	0	0	0	0	0	0	0	0
Taura	0	0	0	0	0	0	0	0
Telosma	0	0	0	0	0	0	0	0
Temperate	0	0	0	0	0	0	0	0
Teratosphaeria	0	0	0	0	0	0	0	0
Teredinibacter	8	9	12	65	25	17	18	47
Tethya	0	0	0	0	0	0	0	0
Tetrahymena	0	0	0	0	0	0	0	0
Tetraplosphaeria	0	0	0	0	0	0	0	0
Thalassiobium	0	13	4	3	23	12	43	9
Thalassiosira	3	17	1	5	6	1	4	2
Thalassomonas	0	0	0	0	0	0	0	0
Thanatephorus	0	0	0	0	0	0	0	0
Thauera	148	114	148	240	314	814	329	391
Theileria	0	2	2	6	0	3	0	1
Theilovirus,	0	0	0	0	0	0	0	0
Thermanaerovibrio	114	38	62	110	146	103	170	148
Thermincola	52	41	60	516	199	147	75	117
Thermoanaerobacter	440	142	223	1067	336	750	110	275
Thermobaculum	27	23	14	32	17	4	8	17
Thermobifida	31	13	54	28	38	94	59	81
Thermobispora	71	22	86	121	134	200	98	125
Thermococcus	4	5	8	11	11	7	13	24
Thermocrinis	1	3	1	6	1	2	11	11
Thermodesulfovibrio	47	6	27	106	48	44	2	30
Thermofilum	0	0	1	0	2	7	5	10
Thermomicrobium	8	7	8	29	51	25	25	63
Thermomonospora	144	36	126	277	185	288	235	246
Thermoplasma	2	4	0	1	3	4	4	1
Thermoproteus	0	0	0	1	0	0	0	0
Thermosediminibacter	22	42	76	138	161	184	65	112
Thermosinus	60	246	188	1385	837	270	230	788
Thermosipho	147	11	15	192	41	86	9	14
Thermosphaera	0	0	0	0	0	0	0	0
Thermosynechococcus	9	8	6	36	12	24	39	29
Thermotoga	18	27	21	41	85	28	101	32
Thermus	133	58	98	196	275	229	236	203
Thielaviopsis	0	0	0	0	0	0	0	0
Thioalkalivibrio	49	42	41	92	133	173	73	127
Thiobacillus	65	104	95	229	249	506	296	191
Thiomicrospira	4	30	5	28	35	11	5	11
Thiomonas	49	110	43	181	207	416	84	140
Thogoto	0	0	0	0	0	0	0	0
Thottapalayam	0	0	0	0	0	0	0	0
Thrush	0	0	0	0	0	0	0	0
Thunberg	0	0	0	0	0	0	0	0
Tick-borne	0	0	0	0	0	0	0	0
Tiger	0	0	0	0	0	0	0	0
Tilletia	0	0	0	0	0	0	0	0
Tioman	0	0	0	0	0	0	0	0
Tobacco	0	0	0	0	0	0	0	0
Tolumonas	119	109	27	93	51	60	115	56
Tomato	0	203	0	0	1213	0	0	429
Topsentia	0	0	0	0	0	0	0	0
Torque	0	0	0	0	0	0	0	0
Toscana	0	0	0	0	0	0	0	0
Toxoplasma	0	0	0	0	1	0	0	0
Trametes	0	0	0	0	0	0	0	0
Transmissible	0	0	0	0	0	0	0	0
Tree	0	0	0	0	0	0	0	0
Treponema	144	133	432	450	1160	889	336	372
Triatoma	0	0	0	0	0	0	0	0
Trichechus	0	0	0	0	0	0	0	0
Trichodesmium	8	22	3	30	18	88	5	6
Trichodysplasia	0	0	0	0	0	0	0	0
Trichomonas	0	0	0	0	0	0	0	0
Trichophyton	0	0	0	0	0	0	0	0
Trichoplax	0	0	0	0	0	0	0	0
Trichoplusia	0	0	0	0	0	0	0	0
Triticum	0	0	0	0	0	0	0	0
Tropheryma	2	17	0	2	10	4	3	15
Truepera	29	20	45	114	68	104	109	116
Trypanosoma	0	7	0	4	1	1	18	1
Tsukamurella	42	10	36	63	54	93	65	94
Tula	0	0	0	0	0	0	0	0
Tulare	0	0	0	0	0	0	0	0
Tulip	0	0	0	0	0	0	0	0
Tupaia	0	0	0	0	0	0	0	0
Tupaiid	0	0	0	0	0	0	0	0
Turdivirus	0	0	0	0	0	0	0	0
Turicibacter	287	50	78	417	132	1219	7822	102
Turkey	0	0	0	0	0	0	0	0
Turnip	0	0	0	0	0	0	0	0
Tursiops	0	0	0	0	0	0	0	0
UR2	0	0	0	0	0	0	0	0
Uncultured	28	24	15	52	75	55	71	77
Unidentified	47	202	35	378	97	139	245	133
Ureaplasma	92	25	21	131	52	123	26	6
Urochloa	0	0	0	0	0	0	0	0
Ursus	0	0	0	0	0	0	0	0
Ustilago	0	0	0	0	0	0	0	0
Usutu	0	0	0	0	0	0	0	0
Uukuniemi	0	0	0	0	0	0	0	0
Vaccinia	0	0	0	0	0	0	0	0
Vaceletia	0	0	0	0	0	0	0	0
Vanderwaltozyma	0	0	0	0	0	0	0	0
Variola	0	0	0	0	0	0	0	0
Varroa	0	0	0	0	0	0	0	0
Vaucheria	4	0	1	1	0	27	2	1
Veillonella	20855	1275	574	10540	1870	54250	1976	3908
Velvet	0	0	0	0	0	0	0	0
Venezuelan	0	0	0	0	0	0	0	0
Venturia	0	0	0	0	0	0	0	0
Verbena	0	0	0	0	0	0	0	0
Verminephrobacter	35	73	72	354	132	222	123	144
Vernonia	0	0	0	0	0	0	0	0
Verrucomicrobiae	45	49	36	197	236	210	122	124
Verrucomicrobium	66	30	60	229	1192	199	126	115
Verticillium	0	0	0	0	0	0	0	0
Vesicular	0	0	0	0	0	0	0	0
Vibrio	1019	734	110	370	667	1097	672	610
Vibrionales	62	45	7	18	43	48	125	19
Vibriophage	0	0	0	2	0	0	0	0
Vicia	0	0	0	0	0	0	0	0
Victivallis	424	197	505	900	1056	1200	1084	7993
Viral	0	0	0	0	0	0	0	0
Visna/Maedi	0	0	0	0	0	0	0	0
WU	0	0	0	0	0	0	0	0
Waddlia	9	29	12	27	24	52	41	16
Walleye	0	0	0	0	0	0	0	0
Walrus	0	0	0	0	0	0	0	0
Watermelon	0	0	0	0	0	0	0	0
Weissella	11	59	22	40	29	56	20	38
Wesselsbron	0	0	0	0	0	0	0	0
West	0	0	0	0	0	0	0	0
Westerdykella	0	0	0	0	0	0	0	0
Western	0	0	0	0	0	0	0	0
Wheat	0	0	0	0	0	0	0	0
White	0	0	0	0	0	0	0	0
Whitewater	0	0	0	0	0	0	0	0
Wigglesworthia	6	6	3	35	6	30	0	1
Wild	0	0	0	0	0	0	0	0
Wissadula	0	0	0	0	0	0	0	0
Wisteria	0	0	0	0	0	0	0	0
Wolbachia	0	24	13	29	11	19	92	2
Wolinella	1	19	10	36	38	28	19	12
Wongabel	0	0	0	0	0	0	0	0
Woodchuck	0	0	0	0	0	0	0	0
Woolly	0	0	0	0	0	0	0	0
Xanthobacter	91	42	92	217	176	171	182	207
Xanthomonas	220	160	281	563	678	984	679	705
Xenopus	0	0	0	0	0	0	0	0
Xenorhabdus	120	100	16	78	141	157	139	87
Xenotropic	0	0	0	0	0	0	0	0
Xestia	0	0	0	0	0	0	0	0
Xestospongia	0	0	0	0	0	0	0	0
Xylanimonas	64	14	89	129	112	226	100	211
Xylella	2	22	3	36	75	27	16	24
Y73	0	0	0	0	0	0	0	0
Yaba	0	0	0	0	0	0	0	0
Yaba-like	0	0	0	0	0	0	0	0
Yam	0	0	0	0	0	0	0	0
Yarrowia	4	4	3	66	12	10	19	19
Yellow	0	0	0	0	0	0	0	0
Yellowtail	0	0	0	0	0	0	0	0
Yersinia	436	550	105	529	421	569	657	472
Yokose	0	0	0	0	0	0	0	0
Youcai	0	0	0	0	0	0	0	0
Yunnan	0	0	0	0	0	0	0	0
Zaire	0	0	0	0	0	0	0	0
Zantedeschia	0	0	0	0	0	0	0	0
Zasmidium	0	0	0	0	0	0	0	0
Zika	0	0	0	0	0	0	0	0
Zinnia	0	0	0	0	0	0	0	0
Zucchini	0	0	0	0	0	0	0	0
Zunongwangia	46	547	55	415	349	239	516	331
Zygocactus	0	0	0	0	0	0	0	0
Zygosaccharomyces	27	35	8	3	9	0	1	8
Zymomonas	11	81	18	42	45	25	230	30
marine	8	58	2	19	35	25	9	16
Reads with known assignment	93142409	58505059	11287029	66766024	64643537	77357282	78836540	66672694
Reads with unknown assignment	19814016	19789086	9336464	23114888	36988145	29537484	39734758	25901229
Total	112956425	78294145	20623493	89880912	101631682	106894766	118571298	92573923
