# Supplementary material for: Graph mining for next generation sequencing: leveraging the assembly graph for biological insights
Source: BMC Genomics. 2016 May 6;17:340. doi: 10.1186/s12864-016-2678-2 (PMC4859950; doi:10.1186/s12864-016-2678-2)
Supplement: Additional file 2: — Proportion of nodes with Shannon’s index scores greater than one for sequence feature functional classes. This spreadsheet file contains the counts for sequence features assigned to various functional classes, including the Seed subsystems, RNA operons, and transposase sequences. This file also contains the proportion of sequence features whose nodes have Shannon’s index scores greater than one. The results of the Wilcoxon Signed-Rank test comparing proportions of nodes with Shannon’s index scores greater than one for the Seed subsystems against the transposase sequence features and RNA operons are also included in this file. (XLSX 74 kb) [file 12864_2016_2678_MOESM2_ESM.xlsx]

## Sheet: Sheet1
Dataset	Count	Normalized Count	Count with Shannon's index ≥ 1	Proportion with Shannon's index ≥ 1						Two tailed
Transposase and Integrase Sequences								Wilcoxon Signed-Rank Test (Pooled)		p-value	q-value
Female 33	3124	13380.8	431	0.137964				Transposase	Amino Acids and Derivatives	0.0002441	0.0002441
Female 58	3917	18931	540	0.137861					Carbohydrates	0.0002441	0.0002441
Female 92	4400	16056.5	542	0.123182					Cell Division and Cell Cycle	0.0002441	0.0002441
Male 104	4613	13914.6	588	0.127466					Cell Wall and Capsule	0.0002441	0.0002441
Male 68	2728	11325.7	337	0.123534					Cofactors, Vitamins, Prosthetic Groups, Pigments	0.0002441	0.0002441
Total	18782		2438						DNA Metabolism	0.0002441	0.0002441
Female 638754422	4434	761.361	621	0.140054					Dormancy and Sporulation	0.0002441	0.0002441
Female 763820215	2475	521.665	169	0.0682828					Fatty Acids, Lipids, and Isoprenoids	0.0002441	0.0002441
Female 764042746	2752	616.528	244	0.0886628					Membrane Transport	0.0002441	0.0002441
Female 809635352	5326	962.509	242	0.0454375					Metabolism of Aromatic Compounds	0.0002441	0.0002441
Female 764143897	3896	787.863	300	0.0770021					Nitrogen Metabolism	0.0002441	0.0002441
Male 604812005	3884	734.55	360	0.092688					Nucleosides and Nucleotides	0.0002441	0.0002441
Male 763435843	4171	840.449	514	0.123232					Phages, Prophages, Transposable	0.0002441	0.0002441
Male 763961826	4556	949.429	373	0.0818701					Phosphorus_Metabolism	0.0002441	0.0002441
Total	31494		2823						Plasmids	0.0002441	0.0002441
									Potassium Metabolism	0.0002441	0.0002441
									Regulation and Cell Signaling	0.0002441	0.0002441
Amino Acids and Derivatives									Respiration	0.0002441	0.0002441
Female 33	6777	29027.5	281	0.0414638					RNA Metabolism	0.0002441	0.0002441
Female 58	6217	30047	76	0.0122245					Stress Response	0.0002441	0.0002441
Female 92	7575	27642.7	310	0.0409241					Virulence	0.0002441	0.0002441
Male 104	10077	30396.2	367	0.0364196				Ribosomal RNA	Amino Acids and Derivatives	0.0002441	0.0002441
Male 68	7003	29074	280	0.0399829					Carbohydrates	0.0002441	0.0002441
total	37649		1314						Cell Division and Cell Cycle	0.0002441	0.0002441
Female 638754422	10416	1788.53	160	0.015361					Cell Wall and Capsule	0.0002441	0.0002441
Female 763820215	6939	1462.56	42	0.00605275					Cofactors, Vitamins, Prosthetic Groups, Pigments	0.0002441	0.0002441
Female 764042746	5847	1309.9	124	0.0212075					DNA Metabolism	0.0002441	0.0002441
Female 809635352	18788	3395.35	276	0.0146902					Dormancy and Sporulation	0.0002441	0.0002441
Female 764143897	11233	2271.58	262	0.0233241					Fatty Acids, Lipids, and Isoprenoids	0.0002441	0.0002441
Male 604812005	9438	1784.93	208	0.0220386					Membrane Transport	0.0002441	0.0002441
Male 763435843	8027	1617.43	253	0.0315186					Metabolism of Aromatic Compounds	0.0002441	0.0002441
Male 763961826	10763	2242.91	389	0.0361423					Nitrogen Metabolism	0.0002441	0.0002441
total	81451		1714						Nucleosides and Nucleotides	0.0002441	0.0002441
									Phages, Prophages, Transposable	0.0002441	0.0002441
Carbohydrates									Phosphorus_Metabolism	0.0002441	0.0002441
Female 33	14676	62860.9	554	0.0377487					Plasmids	0.0002441	0.0002441
Female 58	14341	69310.7	173	0.0120633					Potassium Metabolism	0.0002441	0.0002441
Female 92	17575	64134.6	622	0.0353912					Regulation and Cell Signaling	0.0002441	0.0002441
Male 104	23211	70013.5	739	0.0318384					Respiration	0.0002441	0.0002441
Male 68	17550	72861.5	580	0.0330484					RNA Metabolism	0.0002441	0.0002441
total	87353		2668						Stress Response	0.0002441	0.0002441
Female 638754422	21774	3738.81	320	0.0146964					Virulence	0.0002441	0.0002441
Female 763820215	13775	2903.41	90	0.00653358
Female 764042746	12744	2855.02	316	0.024796
Female 809635352	36742	6639.98	394	0.0107234
Female 764143897	21618	4371.67	368	0.0170229
Male 604812005	20699	3914.64	428	0.0206773
Male 763435843	17677	3561.88	518	0.0293036
Male 763961826	22651	4720.26	769	0.0339499
total	167680		3203
Cell Division and Cell Cycle
Female 33	590	2527.11	34	0.0576271
Female 58	519	2508.35	8	0.0154143
Female 92	646	2357.38	37	0.0572755
Male 104	831	2506.62	30	0.0361011
Male 68	632	2623.84	27	0.0427215
total	3218		136
Female 638754422	1021	175.316	19	0.0186092
Female 763820215	676	142.483	9	0.0133136
Female 764042746	523	117.167	20	0.0382409
Female 809635352	1843	333.065	32	0.017363
Female 764143897	995	201.212	19	0.0190955
Male 604812005	902	170.588	21	0.0232816
Male 763435843	820	165.229	23	0.0280488
Male 763961826	1104	230.063	41	0.0371377
total	7884		184
Cell Wall and Capsule
Female 33	3714	15908	86	0.0231556
Female 58	3916	18926.2	65	0.0165986
Female 92	4706	17173.1	166	0.0352741
Male 104	6142	18526.7	172	0.0280039
Male 68	4313	17906.1	98	0.022722
total	22791		587
Female 638754422	6156	1057.05	81	0.0131579
Female 763820215	3964	835.507	30	0.00756811
Female 764042746	3564	798.439	96	0.026936
Female 809635352	10212	1845.5	109	0.0106737
Female 764143897	6149	1243.47	119	0.0193527
Male 604812005	6003	1135.3	113	0.0188239
Male 763435843	5226	1053.03	146	0.0279372
Male 763961826	6954	1449.15	239	0.0343687
total	48228		933
Cofactors, Vitamins, Prosthetic Groups, Pigments
Female 33	4413	18901.9	154	0.0348969
Female 58	4198	20289.1	85	0.0202477
Female 92	4940	18027	177	0.03583
Male 104	6688	20173.6	238	0.0355861
Male 68	4454	18491.5	159	0.0356982
	24693		813
Female 638754422	6923	1188.75	106	0.0153113
Female 763820215	4598	969.137	28	0.0060896
Female 764042746	4050	907.317	83	0.0204938
Female 809635352	11750	2123.45	123	0.0104681
Female 764143897	7188	1453.58	128	0.0178075
Male 604812005	6277	1187.12	138	0.021985
Male 763435843	5470	1102.2	160	0.0292505
Male 763961826	7184	1497.08	281	0.0391147
total	53440		1047
DNA Metabolism
Female 33	4631	19835.7	142	0.0306629
Female 58	4434	21429.7	72	0.0162382
Female 92	5498	20063.3	225	0.040924
Male 104	7419	22378.6	291	0.0392236
Male 68	5165	21443.3	194	0.0375605
	27147		924
Female 638754422	7521	1291.43	131	0.0174179
Female 763820215	5069	1068.41	45	0.00887749
Female 764042746	4307	964.892	124	0.0287903
Female 809635352	13375	2417.12	156	0.0116636
Female 764143897	7486	1513.85	156	0.0208389
Male 604812005	7618	1440.73	144	0.0189026
Male 763435843	6285	1266.42	217	0.0345267
Male 763961826	8160	1700.47	307	0.0376225
total	59821		1280
Dormancy and Sporulation
Female 33	802	3435.16	24	0.0299252
Female 58	548	2648.51	7	0.0127737
Female 92	907	3309.82	59	0.0650496
Male 104	1212	3655.87	59	0.0486799
Male 68	1068	4433.96	49	0.0458801
	4537		198
Female 638754422	1539	264.261	7	0.00454841
Female 763820215	1109	233.748	0	0
Female 764042746	624	139.794	1	0.00160256
Female 809635352	3375	609.926	9	0.00266667
Female 764143897	1776	359.149	2	0.00112613
Male 604812005	1268	239.807	5	0.00394322
Male 763435843	989	199.282	3	0.00303337
Male 763961826	1240	258.405	11	0.00887097
total	11920		38
Fatty Acids, Lipids, and Isoprenoids
Female 33	1112	4762.97	31	0.0278777
Female 58	959	4634.89	13	0.0135558
Female 92	1237	4514.05	58	0.0468876
Male 104	1677	5058.49	72	0.0429338
Male 68	1172	4865.74	51	0.0435154
	6157		225
Female 638754422	1318	226.313	9	0.00682853
Female 763820215	931	196.23	7	0.0075188
Female 764042746	857	191.993	8	0.00933489
Female 809635352	2380	430.111	16	0.00672269
Female 764143897	1406	284.326	22	0.0156472
Male 604812005	1256	237.537	16	0.0127389
Male 763435843	1042	209.961	29	0.0278311
Male 763961826	1278	266.323	52	0.0406886
total	10468		159
Membrane Transport
Female 33	2901	12425.7	78	0.0268873
Female 58	2872	13880.5	70	0.0243733
Female 92	3583	13075.1	115	0.032096
Male 104	4323	13039.9	137	0.031691
Male 68	2893	12010.7	77	0.026616
	16572		477
Female 638754422	3545	608.711	16	0.0045134
Female 763820215	2251	474.451	10	0.00444247
Female 764042746	1991	446.042	10	0.0050226
Female 809635352	6700	1210.82	37	0.00552239
Female 764143897	4035	815.972	32	0.00793061
Male 604812005	3000	567.366	17	0.00566667
Male 763435843	2586	521.075	46	0.0177881
Male 763961826	3569	743.747	49	0.0137293
total	27677		217
Metabolism of Aromatic Compounds
Female 33	168	719.585	12	0.0714286
Female 58	221	1068.1	6	0.0271493
Female 92	389	1419.54	10	0.0257069
Male 104	443	1336.26	12	0.027088
Male 68	202	838.634	8	0.039604
	1423		48
Female 638754422	265	45.5031	5	0.0188679
Female 763820215	177	37.3069	0	0
Female 764042746	157	35.1725	2	0.0127389
Female 809635352	505	91.2631	9	0.0178218
Female 764143897	303	61.2737	5	0.0165017
Male 604812005	231	43.6872	4	0.017316
Male 763435843	250	50.3746	3	0.012
Male 763961826	318	66.2683	2	0.00628931
total	2206		30
Nitrogen Metabolism
Female 33	1287	5512.53	53	0.041181
Female 58	1264	6108.97	17	0.0134494
Female 92	1516	5532.18	54	0.0356201
Male 104	2021	6096.13	81	0.0400792
Male 68	1354	5621.34	67	0.049483
	7442		272
Female 638754422	2146	368.489	19	0.00885368
Female 763820215	1331	280.54	2	0.00150263
Female 764042746	1142	255.841	9	0.00788091
Female 809635352	3852	696.129	58	0.0150571
Female 764143897	2255	456.014	30	0.0133038
Male 604812005	1824	344.959	23	0.0126096
Male 763435843	1741	350.808	34	0.019529
Male 763961826	2187	455.751	62	0.0283493
total	16478		237
Nucleosides and Nucleotides
Female 33	3354	14366	137	0.0408468
Female 58	3203	15480.2	43	0.0134249
Female 92	4100	14961.7	183	0.0446341
Male 104	5209	15712.4	212	0.0406988
Male 68	3759	15606.1	148	0.0393722
	19625		723
Female 638754422	4797	823.692	106	0.0220971
Female 763820215	3063	645.6	23	0.00750898
Female 764042746	2733	612.271	65	0.0237834
Female 809635352	8718	1575.51	103	0.0118146
Female 764143897	5163	1044.08	108	0.0209181
Male 604812005	4604	870.718	150	0.0325804
Male 763435843	3925	790.881	161	0.0410191
Male 763961826	4975	1036.74	236	0.0474372
total	37978		952
Phages, Prophages, Transposable
Female 33	1227	5255.54	33	0.0268949
Female 58	1734	8380.5	38	0.0219146
Female 92	1905	6951.72	50	0.0262467
Male 104	2639	7960.26	96	0.0363774
Male 68	1748	7257.09	45	0.0257437
	9253		262
Female 638754422	4366	749.685	190	0.0435181
Female 763820215	2846	599.862	83	0.0291637
Female 764042746	3162	708.379	162	0.0512334
Female 809635352	6455	1166.54	151	0.0233927
Female 764143897	4336	876.841	191	0.0440498
Male 604812005	3782	715.26	114	0.0301428
Male 763435843	4452	897.07	215	0.0482929
Male 763961826	4970	1035.7	321	0.0645875
total	34369		1427
Phosphorus_Metabolism
Female 33	1106	4737.27	35	0.0316456
Female 58	1098	5306.68	7	0.00637523
Female 92	1120	4087.1	54	0.0482143
Male 104	1820	5489.83	49	0.0269231
Male 68	1256	5214.47	45	0.035828
	6400		190
Female 638754422	2026	347.884	20	0.00987167
Female 763820215	1327	279.697	18	0.0135644
Female 764042746	1230	275.556	27	0.0219512
Female 809635352	3736	675.166	34	0.00910064
Female 764143897	2129	430.534	36	0.0169093
Male 604812005	1913	361.791	44	0.0230005
Male 763435843	1574	317.158	52	0.0330368
Male 763961826	2238	466.379	60	0.0268097
total	16173		291
Plasmids
Female 33	1227	5255.54	33	0.0268949
Female 58	1734	8380.5	38	0.0219146
Female 92	1905	6951.72	50	0.0262467
Male 104	2639	7960.26	96	0.0363774
Male 68	1748	7257.09	45	0.0257437
	9253		262
Female 638754422	4366	749.685	190	0.0435181
Female 763820215	2846	599.862	83	0.0291637
Female 764042746	3162	708.379	162	0.0512334
Female 809635352	6455	1166.54	151	0.0233927
Female 764143897	4336	876.841	191	0.0440498
Male 604812005	3782	715.26	114	0.0301428
Male 763435843	4452	897.07	215	0.0482929
Male 763961826	4970	1035.7	321	0.0645875
total	34369		1427
Potassium Metabolism
Female 33	586	2509.98	16	0.0273038
Female 58	609	2943.32	10	0.0164204
Female 92	748	2729.6	23	0.0307487
Male 104	1012	3052.59	47	0.0464427
Male 68	655	2719.33	19	0.0290076
	3610		115
Female 638754422	1061	182.184	11	0.0103676
Female 763820215	695	146.488	3	0.00431655
Female 764042746	686	153.684	22	0.03207
Female 809635352	1659	299.813	25	0.0150693
Female 764143897	1061	214.559	30	0.0282752
Male 604812005	905	171.155	28	0.0309392
Male 763435843	885	178.326	33	0.0372881
Male 763961826	1084	225.896	34	0.0313653
total	8036		186
Regulation and Cell Signaling
Female 33	1189	5092.78	30	0.0252313
Female 58	1454	7027.24	16	0.0110041
Female 92	1849	6747.36	60	0.03245
Male 104	2252	6792.91	85	0.0377442
Male 68	1334	5538.3	34	0.0254873
	8078		225
Female 638754422	1677	287.957	22	0.0131187
Female 763820215	1153	243.022	1	0.000867303
Female 764042746	1009	226.045	22	0.0218038
Female 809635352	3023	546.313	28	0.00926232
Female 764143897	1707	345.195	28	0.016403
Male 604812005	1652	312.43	30	0.0181598
Male 763435843	1470	296.202	30	0.0204082
Male 763961826	1750	364.684	48	0.0274286
total	13441		209
Respiration
Female 33	2832	12130.1	121	0.042726
Female 58	2313	11178.8	33	0.0142672
Female 92	2729	9958.65	96	0.0351777
Male 104	3819	11519.6	146	0.0382299
Male 68	2797	11612.2	98	0.0350375
	14490		494
Female 638754422	4686	804.632	92	0.0196329
Female 763820215	2733	576.044	25	0.00914746
Female 764042746	3019	676.343	63	0.0208678
Female 809635352	8092	1462.38	126	0.0155709
Female 764143897	5137	1038.82	143	0.0278373
Male 604812005	4527	856.156	148	0.0326927
Male 763435843	3780	761.663	147	0.0388889
Male 763961826	4611	960.89	222	0.0481457
total	36585		966
RNA Metabolism
Female 33	2872	12301.5	125	0.0435237
Female 58	2417	11681.5	51	0.0211005
Female 92	2971	10841.8	142	0.0477954
Male 104	3844	11595	192	0.049948
Male 68	2963	12301.3	159	0.0536618
	15067		669
Female 638754422	4344	745.907	78	0.0179558
Female 763820215	2775	584.897	37	0.0133333
Female 764042746	2519	564.329	78	0.0309647
Female 809635352	7453	1346.9	128	0.0171743
Female 764143897	4497	909.399	112	0.0249055
Male 604812005	4266	806.795	145	0.0339897
Male 763435843	3602	725.797	154	0.042754
Male 763961826	4318	899.832	210	0.0486336
total	33774		942
Stress Response
Female 33	2745	11757.5	97	0.035337
Female 58	2577	12454.8	27	0.0104773
Female 92	3629	13242.9	116	0.0319647
Male 104	4261	12852.8	185	0.043417
Male 68	3010	12496.5	119	0.0395349
	16222		544
Female 638754422	3653	627.256	57	0.0156036
Female 763820215	2464	519.346	14	0.00568182
Female 764042746	2021	452.762	54	0.0267194
Female 809635352	6347	1147.02	134	0.0211123
Female 764143897	3919	792.514	85	0.0216892
Male 604812005	3279	620.131	74	0.0225679
Male 763435843	2907	585.755	105	0.0361197
Male 763961826	3667	764.169	131	0.035724
total	28257		654
Virulence`
Female 33	3404	14580.2	115	0.0337838
Female 58	3321	16050.5	53	0.015959
Female 92	4333	15812	166	0.0383106
Male 104	5384	16240.2	210	0.0390045
Male 68	4050	16814.2	134	0.0330864
	20492		678
Female 638754422	6078	1043.65	102	0.0167818
Female 763820215	4059	855.53	31	0.00763735
Female 764042746	3527	790.15	112	0.031755
Female 809635352	10540	1904.78	117	0.0111006
Female 764143897	6343	1282.7	139	0.0219139
Male 604812005	5794	1095.77	117	0.0201933
Male 763435843	5786	1165.87	139	0.0240235
Male 763961826	6402	1334.12	223	0.0348329
total	48529		980
Ribosomal RNA Operons
Female 33	1793	7679.85	269	0.150028
Female 58	1792	8660.81	285	0.15904
Female 92	2285	8338.41	443	0.193873
Male 104	2349	7085.5	445	0.189442
Male 68	1648	6841.92	299	0.181432
	9867		1741
Female 638754422	1354	232.495	224	0.165436
Female 763820215	894	188.432	201	0.224832
Female 764042746	913	204.538	148	0.162103
Female 809635352	2230	403.003	509	0.228251
Female 764143897	1360	275.024	282	0.207353
Male 604812005	1257	237.726	242	0.192522
Male 763435843	1218	245.425	178	0.146141
Male 763961826	1668	347.596	274	0.164269
total	10894		2058
