# Supplementary material for: Graph mining for next generation sequencing: leveraging the assembly graph for biological insights
Source: BMC Genomics. 2016 May 6;17:340. doi: 10.1186/s12864-016-2678-2 (PMC4859950; doi:10.1186/s12864-016-2678-2)
Supplement: Additional file 3: — Distribution of genera for the generated transposase clusters. This file is a spreadsheet with the distribution of the genera found in each generated transposase cluster for the Crohn’s disease and healthy data sets. (XLSX 57 kb) [file 12864_2016_2678_MOESM3_ESM.xlsx]

## Sheet: Sheet1
Crohns disease datasets
Cluster 1	Proportion		cluster5	Proportion		cluster7	Proportion		cluster8	Proportion		cluster9	Proportion		cluster11	Proportion
Abiotrophia	0.00261575		Bacteroides	0.0156016		Enterococcus	0.955574		Bacteroides	0.00258328		Bacteroides	0.0376673		Abiotrophia	0.0141338
Bifidobacterium	0.0152924		Bifidobacterium	0.0093574		Klebsiella	0.0116839		Bifidobacterium	0.00142561		Bifidobacterium	0.0746826		Bacteroides	0.00505692
Blautia	0.00238423		Blautia	0.00464147		Lactobacillus	0.0015674		Dorea	9.85832e-05		Butyrivibrio	0.0117328		Bifidobacterium	0.0046049
Butyrivibrio	0.00155498		Clostridium	0.091409		Lactococcus	0.0126726		Enterococcus	0.0004107		Collinsella	0.00936889		Blautia	0.0630599
Clostridium	0.810128		Collinsella	0.00767085		Listeria	0.00280744		Eubacterium	0.000200086		Coprococcus	0.0100551		Bryantella	0.00129493
Collinsella	0.0214915		Coprococcus	0.00307057		Ruminococcus	0.00163167		Fusobacterium	0.000756775		Dorea	0.0181209		Clostridium	0.432241
Coprococcus	0.00408469		Dorea	0.644642		Streptococcus	0.00903842		Lactobacillus	0.957711		Lactobacillus	0.586685		Coprococcus	0.00284694
Dorea	0.0229655		Eubacterium	0.00390641		unknown	0.00502449		Ruminococcus	0.000861835		Megasphaera	0.0066992		Dorea	0.0164821
Escherichia	0.00773508		Roseburia	0.0247889					Thiomonas	0.000244482		Olsenella	0.0105923		Escherichia	0.00838828
Eubacterium	0.0140284		Ruminococcus	0.121548					Veillonella	0.000869875		Providencia	0.00141123		Eubacterium	0.0107255
Lactobacillus	0.00533075		Slackia	0.0151969					unknown	0.0348382		Ruminococcus	0.17242		Helicobacter	0.00472608
Oribacterium	0.00200458		Subdoligranulum	0.016126								Streptococcus	0.000602106		Roseburia	0.00400994
Peptostreptococcu	0.0031199		unknown	0.0420409								Veillonella	0.0117699		Ruminococcus	0.358111
Roseburia	0.0159721											unknown	0.048193		Streptococcus	0.00135705
Ruminococcus	0.0332704														unknown	0.0729616
Shigella	0.0026015
Subdoligranulum	0.00176526
Yersinia	0.00356012
unknown	0.0300947
cluster12	Proportion		cluster13	Proportion		cluster14	Proportion		cluster16	Proportion		cluster17	Proportion		cluster18	Proportion
Abiotrophia	0.00693681		Actinomyces	0.000344594		Bacteroides	0.00076272		Bacteroides	0.00920696		Acidaminococcus	0.000961874		Bacteroides	0.921668
Acidaminococcus	0.000966944		Anaerofustis	0.00247656		Clostridium	0.00743106		Bifidobacterium	0.925514		Actinomyces	0.00286446		Bifidobacterium	0.00741255
Actinomyces	0.00448826		Bacteroides	0.00278775		Collinsella	0.0254971		Blautia	0.000947966		Anaerostipes	0.00709885		Collinsella	0.0214974
Bacteroides	0.023694		Bifidobacterium	0.0349359		Coprococcus	0.00202501		Clostridium	0.0057053		Bacteroides	0.0175678		Lactobacillus	0.00194937
Bifidobacterium	0.0151881		Blautia	0.0243148		Dorea	0.00417495		Collinsella	0.0109496		Bifidobacterium	0.063858		Ruminococcus	0.00739876
Blautia	0.0959771		Bryantella	0.00304148		Enterococcus	0.00757988		Dorea	0.00198818		Blautia	0.00725238		Veillonella	0.00530592
Bryantella	0.0383224		Clostridium	0.0480752		Escherichia	0.00596846		Enterococcus	0.00216128		Citromicrobium	0.0027856		unknown	0.0347675
Clostridium	0.0580383		Collinsella	0.0188794		Lactobacillus	0.00342199		Eubacterium	0.00171176		Clostridium	0.0237686
Collinsella	0.0657909		Coprococcus	0.0162409		Lactococcus	0.00653972		Lactobacillus	0.00229583		Collinsella	0.72003
Coprococcus	0.073029		Dorea	0.0392702		Leuconostoc	0.00696074		Ruminococcus	0.00537566		Dorea	0.000565096
Dialister	0.0196448		Enterococcus	0.00720819		Listeria	0.00108955		Saccharomyces	0.000349659		Eggerthella	0.00308555
Dorea	0.0105592		Escherichia	0.0123223		Rothia	0.00133847		Slackia	0.00192685		Eubacterium	0.000964392
Eggerthella	0.0275169		Eubacterium	0.0305906		Ruminococcus	0.018037		Streptococcus	0.00162109		Faecalibacterium	0.00141428
Enterobacter	0.00246728		Finegoldia	0.00750727		Streptococcus	0.891733		unknown	0.0302459		Ruminococcus	0.0733877
Enterococcus	0.0040214		Klebsiella	0.000632732		Veillonella	0.00116448					Slackia	0.0196625
Escherichia	0.0050428		Lactobacillus	0.0248572		unknown	0.0162754					Streptococcus	0.0105137
Eubacterium	0.134919		Olsenella	0.00192057								Veillonella	0.00333947
Faecalibacterium	0.00840807		Oribacterium	0.00100051								unknown	0.0408798
Finegoldia	0.0180261		Roseburia	0.0307665
Fusobacterium	0.00202394		Ruminococcus	0.625552
Gemella	0.00204051		Saccharomyces	0.000960718
Lactobacillus	0.00162253		Shigella	0.00218207
Listeria	0.00451881		Streptococcus	0.00929098
Megasphaera	0.00135034		Subdoligranulum	0.00504743
Roseburia	0.0183103		Turicibacter	0.000871016
Ruminococcus	0.166598		Veillonella	0.000618701
Saccharomyces	0.00116238		unknown	0.0483044
Slackia	0.082903
Streptococcus	0.029393
Veillonella	0.0130432
unknown	0.063997
cluster19	Proportion		cluster20	Proportion
Abiotrophia	0.000877767		Actinomyces	0.000678314
Blautia	0.723117		Bacteroides	0.00871732
Clostridium	0.100582		Bifidobacterium	0.56033
Collinsella	0.00644544		Blautia	0.0192108
Escherichia	0.0153886		Bryantella	0.00646081
Eubacterium	0.00579209		Clostridium	0.0161473
Filifactor	0.00630592		Collinsella	0.0583573
Mobiluncus	0.00182691		Coprococcus	0.0154625
Peptostreptococcus	0.00322715		Dorea	0.00827753
Roseburia	0.0114624		Eggerthella	0.00677712
Ruminococcus	0.0977307		Enterobacter	0.00223821
unknown	0.0272436		Enterococcus	0.000451316
			Escherichia	0.00909177
			Eubacterium	0.013459
			Lactobacillus	0.0490432
			Ruminococcus	0.153356
			Salmonella	0.00347968
			Slackia	0.013442
			Streptococcus	0.002443
			unknown	0.0525765
Healthy datasets
Cluster 1	Proportion		Cluster 2	Proportion		Cluster 3	Proportion		Cluster 4	Proportion		Cluster 5	Proportion
Acidaminococcus	0.121478		Alistipes	0.500649		Bacteroides	0.0204546		Alistipes	0.00949005		Alistipes	0.00601002
Anaerotruncus	0.0259712		Bacteroides	0.386623		Clostridium	0.0421524		Bacteroides	0.334013		Bacteroides	0.0487208
Bacteroides	0.0157929		Parabacteroides	0.0424455		Faecalibacterium	0.847296		Eubacterium	0.00023875		Porphyromonas	0.00551785
Clostridiales	0.00620458		Prevotella	0.0335239		Ruminococcus	0.0263891		Parabacteroides	0.0029185		Prevotella	0.900548
Clostridium	0.145372		unknown	0.0367589		Spirochaeta	0.0113508		Porphyromonas	0.00560975		unknown	0.0392033
Coprococcus	0.063211					Subdoligranulum	0.029525		Prevotella	0.607117
Dialister	0.0222222					unknown	0.0228319		Streptococcus	0.00400921
Dorea	0.0541595								unknown	0.0366043
Eubacterium	0.0142512
Faecalibacterium	0.015104
Roseburia	0.243357
Ruminococcus	0.175048
Subdoligranulum	0.0536187
unknown	0.0442102
Cluster 6	Proportion		Cluster 7	Proportion		Cluster 8	Proportion		Cluster 9	Proportion		Cluster 10	Proportion
Alistipes	0.00606207		Acidaminococcus	0.00679721		Alistipes	0.00276407		Alistipes	0.0030127		Alistipes	0.00575755
Bacteroides	0.154762		Bacteroides	0.045462		Bacteroides	0.965585		Bacteroides	0.635037		Bacteroides	0.659407
Parabacteroides	0.812276		Butyrivibrio	0.00346866		Clostridium	0.000506281		Faecalibacterium	0.0008918		Clostridium	0.00535336
Prevotella	0.00806804		Clostridium	0.0197501		Corynebacterium	8.16271e-05		Holdemania	0.00131251		Dialister	0.00423568
unknown	0.0188321		Coprococcus	0.00653579		Eggerthella	7.21885e-05		Myxococcus	0.00101776		Parabacteroides	0.294821
			Dorea	0.00429375		Eubacterium	0.000409841		Parabacteroides	0.00189399		Prevotella	0.00538404
			Eubacterium	0.713227		Faecalibacterium	0.000385592		Prevotella	0.309846		unknown	0.0250415
			Faecalibacterium	0.020068		Parabacteroides	0.00511725		Streptococcus	0.00167515
			Parabacteroides	0.0115455		Prevotella	0.00294653		unknown	0.0453137
			Roseburia	0.0857906		Roseburia	8.76113e-05
			Ruminococcus	0.045997		Sphingobacterium	4.34348e-05
			unknown	0.0370641		Streptococcus	8.18137e-05
						unknown	0.0219183
