# Supplementary material for: Graph mining for next generation sequencing: leveraging the assembly graph for biological insights
Source: BMC Genomics. 2016 May 6;17:340. doi: 10.1186/s12864-016-2678-2 (PMC4859950; doi:10.1186/s12864-016-2678-2)
Supplement: Additional file 4: — Antibiotics resistance gene class enrichments. This spreadsheet file contains the counts for hits to antibiotics resistance gene classes in the generated transposase clusters. A Fisher’s test with FDR correction was used to determine if there were significant antibiotics resistance gene class enrichments for any of the clusters. (XLSX 51 kb) [file 12864_2016_2678_MOESM4_ESM.xlsx]

## Sheet: Sheet1
Antibiotics Resistance 90% threshold, 5 Neighborhood
Crohn's disease
Cluster 1
Resistance Gene	Hits in cluster 2-neighborhood graph	Non-Hits in cluster 2-neighborhood graph	Cluster 5-neighborhood graph size	Hits in all nodes with Shannon's diversity > 0	Hits in non-cluster nodes	non-cluster nodes, All	Total nodes with Shannon's diversity > 0	p-value (Fisher's Exact Test)	q-value
tetracycline resistance gene	1	9505	9506	166	165	1277294	1286800	1	1
Cluster 5
Resistance Gene	Hits in cluster 2-neighborhood graph	Non-Hits in cluster 2-neighborhood graph	Cluster 5-neighborhood graph size	Hits in all nodes with Shannon's diversity > 0	Hits in non-cluster nodes	non-cluster nodes, All	Total nodes with Shannon's diversity > 0	p-value (Fisher's Exact Test)	q-value
aminoglycoside resistance gene	1	9773	9774	50	49	1277026	1286800	0.317	1
beta-lactam resistance gene	1	9773	9774	98	97	1277026	1286800	0.5263	1
efflux pump conferring antibiotic resistance	1	9773	9774	242	241	1277026	1286800	1	1
tetracycline resistance gene	1	9773	9774	166	165	1277026	1286800	1	1
Cluster 7
Resistance Gene	Hits in cluster 2-neighborhood graph	Non-Hits in cluster 2-neighborhood graph	Cluster 5-neighborhood graph size	Hits in all nodes with Shannon's diversity > 0	Hits in non-cluster nodes	non-cluster nodes, All	Total nodes with Shannon's diversity > 0	p-value (Fisher's Exact Test)	q-value
aminoglycoside resistance gene	6	3959	3965	50	44	1282835	1286800	1.206e-08	6.05e-08
efflux pump conferring antibiotic resistance	4	3961	3965	242	238	1282835	1286800	0.007029	0.00878625
macrolide resistance gene	3	3962	3965	44	41	1282835	1286800	0.0003522	0.000587
streptogramin resistance gene	3	3962	3965	27	24	1282835	1286800	8.09e-05	0.000587
tetracycline resistance gene	1	3964	3965	166	165	1282835	1286800	0.4009	0.4009
Cluster 8
Resistance Gene	Hits in cluster 2-neighborhood graph	Non-Hits in cluster 2-neighborhood graph	Cluster 5-neighborhood graph size	Hits in all nodes with Shannon's diversity > 0	Hits in non-cluster nodes	non-cluster nodes, All	Total nodes with Shannon's diversity > 0	p-value (Fisher's Exact Test)	q-value
streptogramin resistance gene	8	28058	28066	27	19	1258734	1286800	7.837e-08	7.84e-08
tetracycline resistance gene	12	28054	28066	166	154	1258734	1286800	2.45e-14	4.9e-14
Cluster 9
Resistance Gene	Hits in cluster 2-neighborhood graph	Non-Hits in cluster 2-neighborhood graph	Cluster 5-neighborhood graph size	Hits in all nodes with Shannon's diversity > 0	Hits in non-cluster nodes	non-cluster nodes, All	Total nodes with Shannon's diversity > 0	p-value (Fisher's Exact Test)	q-value
streptogramin resistance gene	4	19112	19116	27	23	1267684	1286800	0.0006501	0.0006501
tetracycline resistance gene	10	19106	19116	166	156	1267684	1286800	0.0002125	0.000426
Cluster 11
Resistance Gene	Hits in cluster 2-neighborhood graph	Non-Hits in cluster 2-neighborhood graph	Cluster 5-neighborhood graph size	Hits in all nodes with Shannon's diversity > 0	Hits in non-cluster nodes	non-cluster nodes, All	Total nodes with Shannon's diversity > 0	p-value (Fisher's Exact Test)	q-value
tetracycline resistance gene	4	17830	17834	166	162	1268966	1286800	0.2984	0.2984
Cluster 12
Resistance Gene	Hits in cluster 2-neighborhood graph	Non-Hits in cluster 2-neighborhood graph	Cluster 5-neighborhood graph size	Hits in all nodes with Shannon's diversity > 0	Hits in non-cluster nodes	non-cluster nodes, All	Total nodes with Shannon's diversity > 0	p-value (Fisher's Exact Test)	q-value
aminoglycoside resistance gene	1	20075	20076	50	49	1266724	1286800	0.5444	0.9189
beta-lactam resistance gene	3	20073	20076	98	95	1266724	1286800	0.1975	0.7533
efflux pump conferring antibiotic resistance	2	20074	20076	242	240	1266724	1286800	0.5976	1
Cluster 13
Resistance Gene	Hits in cluster 2-neighborhood graph	Non-Hits in cluster 2-neighborhood graph	Cluster 5-neighborhood graph size	Hits in all nodes with Shannon's diversity > 0	Hits in non-cluster nodes	non-cluster nodes, All	Total nodes with Shannon's diversity > 0	p-value (Fisher's Exact Test)	q-value
aminoglycoside resistance gene	3	46564	46567	50	47	1240233	1286800	0.4293	0.4293
tetracycline resistance gene	11	46556	46567	166	155	1240233	1286800	0.05579	0.083685
efflux pump conferring antibiotic resistance	1	46566	46567	242	241	1240233	1286800	0.002795	0.008385
Cluster 14
Resistance Gene	Hits in cluster 2-neighborhood graph	Non-Hits in cluster 2-neighborhood graph	Cluster 5-neighborhood graph size	Hits in all nodes with Shannon's diversity > 0	Hits in non-cluster nodes	non-cluster nodes, All	Total nodes with Shannon's diversity > 0	p-value (Fisher's Exact Test)	q-value
aminoglycoside resistance gene	2	13333	13335	50	48	1273465	1286800	0.095	0.095
beta-lactam resistance gene	4	13331	13335	98	94	1273465	1286800	0.0193	0.095
efflux pump conferring antibiotic resistance	6	13329	13335	242	236	1273465	1286800	0.04166	0.0694333
tetracycline resistance gene	5	13330	13335	166	161	1273465	1286800	0.03014	0.0694333
streptogramin resistance gene	3	13332	13335	27	24	1273465	1286800	0.002702	0.01351
Cluster 16
Resistance Gene	Hits in cluster 2-neighborhood graph	Non-Hits in cluster 2-neighborhood graph	Cluster 5-neighborhood graph size	Hits in all nodes with Shannon's diversity > 0	Hits in non-cluster nodes	non-cluster nodes, All	Total nodes with Shannon's diversity > 0	p-value (Fisher's Exact Test)	q-value
aminoglycoside resistance gene	4	37409	37413	50	46	1249387	1286800	0.05722	0.11444
tetracycline resistance gene	4	37409	37413	166	162	1249387	1286800	1	1
Cluster 17
Resistance Gene	Hits in cluster 2-neighborhood graph	Non-Hits in cluster 2-neighborhood graph	Cluster 5-neighborhood graph size	Hits in all nodes with Shannon's diversity > 0	Hits in non-cluster nodes	non-cluster nodes, All	Total nodes with Shannon's diversity > 0	p-value (Fisher's Exact Test)	q-value
beta-lactam resistance gene	1	21465	24936	98	97	1261864	1286800	1	1
efflux pump conferring antibiotic resistance	1	21465	24936	242	241	1261864	1286800	0.2009	0.4018
Cluster 18
Resistance Gene	Hits in cluster 2-neighborhood graph	Non-Hits in cluster 2-neighborhood graph	Cluster 5-neighborhood graph size	Hits in all nodes with Shannon's diversity > 0	Hits in non-cluster nodes	non-cluster nodes, All	Total nodes with Shannon's diversity > 0	p-value (Fisher's Exact Test)	q-value
beta-lactam resistance gene	1	3919	3920	98	97	1282880	1286800	0.2584	0.2584
Cluster 19
Resistance Gene	Hits in cluster 2-neighborhood graph	Non-Hits in cluster 2-neighborhood graph	Cluster 5-neighborhood graph size	Hits in all nodes with Shannon's diversity > 0	Hits in non-cluster nodes	non-cluster nodes, All	Total nodes with Shannon's diversity > 0	p-value (Fisher's Exact Test)	q-value
tetracycline resistance gene	1	9142	9143	166	165	1277657	1286800	1	1
Cluster 20
Resistance Gene	Hits in cluster 2-neighborhood graph	Non-Hits in cluster 2-neighborhood graph	Cluster 5-neighborhood graph size	Hits in all nodes with Shannon's diversity > 0	Hits in non-cluster nodes	non-cluster nodes, All	Total nodes with Shannon's diversity > 0	p-value (Fisher's Exact Test)	q-value
aminoglycoside resistance gene	2	34186	34188	50	48	1252612	1286800	0.3848	0.4605
streptogramin resistance gene	2	34186	34188	27	25	1252612	1286800	0.1605	0.321
tetracycline resistance gene	6	34182	34188	166	160	1252612	1286800	0.4605	0.4605
efflux pump conferring antibiotic resistance	1	34187	34188	242	241	1252612	1286800	0.02481	0.09924
Healthy datasets
Cluster 1
Resistance Gene	Hits in cluster 2-neighborhood graph	Non-Hits in cluster 2-neighborhood graph	Cluster 5-neighborhood graph size	Hits in all nodes with Shannon's diversity > 0	Hits in non-cluster nodes	non-cluster nodes, All	Total nodes with Shannon's diversity > 0	p-value (Fisher's Exact Test)	q-value
tetracycline resistance gene	3	2775	2778	241	238	3085668	3088446	0.001428	0.001428
Cluster 2
Resistance Gene	Hits in cluster 2-neighborhood graph	Non-Hits in cluster 2-neighborhood graph	Cluster 5-neighborhood graph size	Hits in all nodes with Shannon's diversity > 0	Hits in non-cluster nodes	non-cluster nodes, All	Total nodes with Shannon's diversity > 0	p-value (Fisher's Exact Test)	q-value
beta-lactam resistance gene	5	9045	9050	87	82	3079396	3088446	6.53e-06	2.185e-05
macrolide resistance gene	1	9049	9050	80	79	3079396	3088446	0.2092	0.2092
streptogramin resistance gene	1	9049	9050	72	71	3079396	3088446	0.1905	0.2092
tetracycline resistance gene	7	9043	9050	241	234	3079396	3088446	8.738e-06	2.185e-05
lincosamide resistance gene	1	9049	9050	73	72	3079396	3088446	0.1928	0.2092
Cluster 3
Resistance Gene	Hits in cluster 2-neighborhood graph	Non-Hits in cluster 2-neighborhood graph	Cluster 5-neighborhood graph size	Hits in all nodes with Shannon's diversity > 0	Hits in non-cluster nodes	non-cluster nodes, All	Total nodes with Shannon's diversity > 0	p-value (Fisher's Exact Test)	q-value
tetracycline resistance gene	1	4357	4358	241	240	3084088	3088446	0.2885	0.2885
Cluster 4
Resistance Gene	Hits in cluster 2-neighborhood graph	Non-Hits in cluster 2-neighborhood graph	Cluster 5-neighborhood graph size	Hits in all nodes with Shannon's diversity > 0	Hits in non-cluster nodes	non-cluster nodes, All	Total nodes with Shannon's diversity > 0	p-value (Fisher's Exact Test)	q-value
tetracycline resistance gene	21	20701	20722	241	220	3067724	3088446	2.2e-16	2.75e-16
streptogramin resistance gene	20	20702	20722	72	52	3067724	3088446	2.2e-16	2.75e-16
macrolide resistance gene	20	20702	20722	80	60	3067724	3088446	2.2e-16	2.75e-16
beta-lactam resistance gene	12	20710	20722	87	75	3067724	3088446	9.243e-13	9.24e-13
lincosamide resistance gene	20	20702	20722	73	53	3067724	3088446	2.2e-16	2.75e-16
Cluster 5
Resistance Gene	Hits in cluster 2-neighborhood graph	Non-Hits in cluster 2-neighborhood graph	Cluster 5-neighborhood graph size	Hits in all nodes with Shannon's diversity > 0	Hits in non-cluster nodes	non-cluster nodes, All	Total nodes with Shannon's diversity > 0	p-value (Fisher's Exact Test)	q-value
beta-lactam resistance gene	11	18122	18133	87	76	3070313	3088446	5.299e-12	5.3e-12
macrolide resistance gene	15	18118	18133	80	65	3070313	3088446	2.2e-16	2.75e-16
streptogramin resistance gene	15	18118	18133	72	57	3070313	3088446	2.2e-16	2.75e-16
tetracycline resistance gene	20	18113	18133	241	221	3070313	3088446	2.2e-16	2.75e-16
lincosamide resistance gene	14	18119	18133	73	59	3070313	3088446	2.2e-16	2.75e-16
Cluster 6
Resistance Gene	Hits in cluster 2-neighborhood graph	Non-Hits in cluster 2-neighborhood graph	Cluster 5-neighborhood graph size	Hits in all nodes with Shannon's diversity > 0	Hits in non-cluster nodes	non-cluster nodes, All	Total nodes with Shannon's diversity > 0	p-value (Fisher's Exact Test)	q-value
streptogramin resistance gene	1	7490	7491	72	71	3080955	3088446	0.01735	0.01735
Cluster 7
Resistance Gene	Hits in cluster 2-neighborhood graph	Non-Hits in cluster 2-neighborhood graph	Cluster 5-neighborhood graph size	Hits in all nodes with Shannon's diversity > 0	Hits in non-cluster nodes	non-cluster nodes, All	Total nodes with Shannon's diversity > 0	p-value (Fisher's Exact Test)	q-value
tetracycline resistance gene	2	2248	2250	241	239	3086196	3088446	0.01367	0.01367
Cluster 8
Resistance Gene	Hits in cluster 2-neighborhood graph	Non-Hits in cluster 2-neighborhood graph	Cluster 5-neighborhood graph size	Hits in all nodes with Shannon's diversity > 0	Hits in non-cluster nodes	non-cluster nodes, All	Total nodes with Shannon's diversity > 0	p-value (Fisher's Exact Test)	q-value
beta-lactam resistance gene	24	107576	107600	87	63	2980846	3088446	2.059e-15	2.2e-16
lincosamide resistance gene	34	107566	107600	73	39	2980847	3088447	2.2e-16	2.2e-16
macrolide resistance gene	34	107566	107600	80	46	2980848	3088448	2.2e-16	2.2e-16
streptogramin resistance gene	34	107566	107600	72	38	2980849	3088449	2.2e-16	2.2e-16
tetracycline resistance gene	44	107556	107600	241	197	2980850	3088450	2.2e-16	2.2e-16
Cluster 9
Resistance Gene	Hits in cluster 2-neighborhood graph	Non-Hits in cluster 2-neighborhood graph	Cluster 5-neighborhood graph size	Hits in all nodes with Shannon's diversity > 0	Hits in non-cluster nodes	non-cluster nodes, All	Total nodes with Shannon's diversity > 0	p-value (Fisher's Exact Test)	q-value
beta-lactam resistance gene	17	25641	25658	87	70	3062788	3088446	2.2e-16	2.2e-16
macrolide resistance gene	27	25631	25658	80	53	3062790	3088448	2.2e-16	2.2e-16
streptogramin resistance gene	26	25632	25658	72	46	3062791	3088449	2.2e-16	2.2e-16
tetracycline resistance gene	29	25629	25658	241	212	3062792	3088450	2.2e-16	2.2e-16
lincosamide resistance gene	24	25634	25658	73	49	3062792	3088450	2.2e-16	2.2e-16
Cluster 10
Resistance Gene	Hits in cluster 2-neighborhood graph	Non-Hits in cluster 2-neighborhood graph	Cluster 5-neighborhood graph size	Hits in all nodes with Shannon's diversity > 0	Hits in non-cluster nodes	non-cluster nodes, All	Total nodes with Shannon's diversity > 0	p-value (Fisher's Exact Test)	q-value
beta-lactam resistance gene	6	27490	27496	87	81	3060950	3088446	0.0001357	0.0001357
lincosamide resistance gene	14	27482	27496	73	59	3060951	3088447	4.43e-15	1.1075e-14
macrolide resistance gene	14	27482	27496	80	66	3060952	3088448	1.705e-14	2.85e-14
streptogramin resistance gene	14	27482	27496	72	58	3060953	3088449	3.61e-15	1.1075e-14
tetracycline resistance gene	14	27482	27496	241	227	3060954	3088450	5.179e-08	6.475e-08
