# Supplementary material for: Graph mining for next generation sequencing: leveraging the assembly graph for biological insights
Source: BMC Genomics. 2016 May 6;17:340. doi: 10.1186/s12864-016-2678-2 (PMC4859950; doi:10.1186/s12864-016-2678-2)
Supplement: Additional file 5: — Antibiotics resistance gene hits. This spreadsheet file contains the antibiotics resistance gene hits for each of the transposase clusters. (XLSX 55 kb) [file 12864_2016_2678_MOESM5_ESM.xlsx]

## Sheet: Sheet1
Phenotype	Cluster	Seed ID	Gene Description
Crohn's	1	M18896.gene.p01	tet(O)** protein. tetO Curated. Encoded by gene tet(O)**
Crohn's	5	M18896.gene.p01	tet(O)** protein. tetO Curated. Encoded by gene tet(O)**
Crohn's	5	L12710.gene.p01	AAC(6')-Ii Curated. Encoded by gene AAC6-Ii.
Crohn's	5	U58210.1.gene4.p01	penicillin-binding protein 2b. PBP2b Curated. Encoded by gene pbp2b.
Crohn's	5	NC_007779.1.12933219.p01	multidrug efflux system protein. Encoded by gene mdtL. mdtL Curated.
Crohn's	7	L12710.gene.p01	AAC6-Ii protein. AAC(6')-Ii Curated. Encoded by gene AAC6-Ii.
Crohn's	7	L12710.gene.p01	AAC6-Ii protein. AAC(6')-Ii Curated. Encoded by gene AAC6-Ii.
Crohn's	7	L12710.gene.p01	AAC6-Ii protein. AAC(6')-Ii Curated. Encoded by gene AAC6-Ii.
Crohn's	7	L12710.gene.p01	AAC6-Ii protein. AAC(6')-Ii Curated. Encoded by gene AAC6-Ii.
Crohn's	7	L12710.gene.p01	AAC6-Ii protein. AAC(6')-Ii Curated. Encoded by gene AAC6-Ii.
Crohn's	7	L12710.gene.p01	AAC6-Ii protein. AAC(6')-Ii Curated. Encoded by gene AAC6-Ii.
Crohn's	7	AY004350.gene.p01	msrC protein. msrC Curated. Encoded by gene msrC.
Crohn's	7	AY004350.gene.p01	msrC protein. msrC Curated. Encoded by gene msrC.
Crohn's	7	AY004350.gene.p01	msrC protein. msrC Curated. Encoded by gene msrC.
Crohn's	7	M11036.gene.p01	tetL* protein. tetL Curated. Encoded by gene tetL*.
Crohn's	8	EU434751.1.gene2.p01	TetW. Encoded by gene tetW. Tetracycline resistance protein;
Crohn's	8	EU434751.1.gene2.p01	TetW. Encoded by gene tetW. Tetracycline resistance protein;
Crohn's	8	EU434751.1.gene2.p01	TetW. Encoded by gene tetW. Tetracycline resistance protein;
Crohn's	8	EU434751.1.gene2.p01	TetW. Encoded by gene tetW. Tetracycline resistance protein;
Crohn's	8	EU434751.1.gene2.p01	TetW. Encoded by gene tetW. Tetracycline resistance protein;
Crohn's	8	EU434751.1.gene2.p01	TetW. Encoded by gene tetW. Tetracycline resistance protein;
Crohn's	8	EU434751.1.gene2.p01	TetW. Encoded by gene tetW. Tetracycline resistance protein;
Crohn's	8	EU434751.1.gene2.p01	TetW. Encoded by gene tetW. Tetracycline resistance protein;
Crohn's	8	EU434751.1.gene2.p01	TetW. Encoded by gene tetW. Tetracycline resistance protein;
Crohn's	8	EU434751.1.gene2.p01	TetW. Encoded by gene tetW. Tetracycline resistance protein;
Crohn's	8	EU434751.1.gene2.p01	TetW. Encoded by gene tetW. Tetracycline resistance protein;
Crohn's	8	EU434751.1.gene2.p01	TetW. Encoded by gene tetW. Tetracycline resistance protein;
Crohn's	8	AF139725.gene.p01	vatE protein. Encoded by gene vatE.
Crohn's	8	AF139725.gene.p01	vatE protein. Encoded by gene vatE.
Crohn's	8	AF139725.gene.p01	vatE protein. Encoded by gene vatE.
Crohn's	8	AF139725.gene.p01	vatE protein. Encoded by gene vatE.
Crohn's	8	AF139725.gene.p01	vatE protein. Encoded by gene vatE.
Crohn's	8	AF139725.gene.p01	vatE protein. Encoded by gene vatE.
Crohn's	8	AF139725.gene.p01	vatE protein. Encoded by gene vatE.
Crohn's	8	AF139725.gene.p01	vatE protein. Encoded by gene vatE.
Crohn's	9	EU434751.1.gene2.p01	TetW. Encoded by gene tetW. Tetracycline resistance protein
Crohn's	9	EU434751.1.gene2.p01	TetW. Encoded by gene tetW. Tetracycline resistance protein
Crohn's	9	EU434751.1.gene2.p01	TetW. Encoded by gene tetW. Tetracycline resistance protein
Crohn's	9	EU434751.1.gene2.p01	TetW. Encoded by gene tetW. Tetracycline resistance protein
Crohn's	9	EU434751.1.gene2.p01	TetW. Encoded by gene tetW. Tetracycline resistance protein
Crohn's	9	EU434751.1.gene2.p01	TetW. Encoded by gene tetW. Tetracycline resistance protein
Crohn's	9	EU434751.1.gene2.p01	TetW. Encoded by gene tetW. Tetracycline resistance protein
Crohn's	9	EU434751.1.gene2.p01	TetW. Encoded by gene tetW. Tetracycline resistance protein
Crohn's	9	EU434751.1.gene2.p01	TetW. Encoded by gene tetW. Tetracycline resistance protein
Crohn's	9	EU434751.1.gene2.p01	TetW. Encoded by gene tetW. Tetracycline resistance protein
Crohn's	9	AF139725.gene.p01	vatE protein. Encoded by gene vatE.
Crohn's	9	AF139725.gene.p01	vatE protein. Encoded by gene vatE.
Crohn's	9	AF139725.gene.p01	vatE protein. Encoded by gene vatE.
Crohn's	9	AF139725.gene.p01	vatE protein. Encoded by gene vatE.
Crohn's	11	M18896.gene.p01	tet(O)** protein. tetO Curated. Encoded by gene tet(O)**.
Crohn's	11	M18896.gene.p01	tet(O)** protein. tetO Curated. Encoded by gene tet(O)**.
Crohn's	11	M18896.gene.p01	tet(O)** protein. tetO Curated. Encoded by gene tet(O)**.
Crohn's	11	AJ295238.gene.p01	tet32 protein. tet32 Curated. Encoded by gene tet32.
Crohn's	12	L12710.gene.p01	AAC6-Ii protein. AAC(6')-Ii Curated. Encoded by gene AAC6-Ii.
Crohn's	12	U58210.1.gene4.p01	penicillin-binding protein 2b. PBP2b Curated. Encoded by gene pbp2b.
Crohn's	12	U58210.1.gene4.p01	penicillin-binding protein 2b. PBP2b Curated. Encoded by gene pbp2b.
Crohn's	12	U58210.1.gene4.p01	penicillin-binding protein 2b. PBP2b Curated. Encoded by gene pbp2b.
Crohn's	12	AP009048.1.gene2135.p01	multidrug efflux system protein. ECK2073:JW2062:b2077. Encoded by gene mdtD.
Crohn's	12	AP009048.1.gene1101.p01	predicted drug efflux system. Encoded by gene mdtG.
Crohn's	13	M18896.gene.p01	tet(O)** protein. tetO Curated. Encoded by gene tet(O)**.
Crohn's	13	M18896.gene.p01	tet(O)** protein. tetO Curated. Encoded by gene tet(O)**.
Crohn's	13	M18896.gene.p01	tet(O)** protein. tetO Curated. Encoded by gene tet(O)**.
Crohn's	13	M18896.gene.p01	tet(O)** protein. tetO Curated. Encoded by gene tet(O)**.
Crohn's	13	M18896.gene.p01	tet(O)** protein. tetO Curated. Encoded by gene tet(O)**.
Crohn's	13	AF024602.1.gene6.p01	streptomycin resistance protein B. StrB. APH(6)-Id Curated.
Crohn's	13	L12710.gene.p01	AAC6-Ii protein. AAC(6')-Ii Curated. Encoded by gene AAC6-Ii.
Crohn's	13	L12710.gene.p01	AAC6-Ii protein. AAC(6')-Ii Curated. Encoded by gene AAC6-Ii.
Crohn's	13	EU434751.1.gene2.p01	TetW. Encoded by gene tetW. Tetracycline resistance protein;
Crohn's	13	EU434751.1.gene2.p01	TetW. Encoded by gene tetW. Tetracycline resistance protein;
Crohn's	13	EU434751.1.gene2.p01	TetW. Encoded by gene tetW. Tetracycline resistance protein;
Crohn's	13	EU434751.1.gene2.p01	TetW. Encoded by gene tetW. Tetracycline resistance protein;
Crohn's	13	EU434751.1.gene2.p01	TetW. Encoded by gene tetW. Tetracycline resistance protein;
Crohn's	13	D78168.1.gene1.p01	EmrK. emrK Curated. Encoded by gene EmrK.
Crohn's	14	AY004350.gene.p01	msrC protein. msrC Curated. Encoded by gene msrC.
Crohn's	14	AY004350.gene.p01	msrC protein. msrC Curated. Encoded by gene msrC.
Crohn's	14	AY004350.gene.p01	msrC protein. msrC Curated. Encoded by gene msrC.
Crohn's	14	M11036.gene.p01	tetL* protein. tetL Curated. Encoded by gene tetL*.
Crohn's	14	M11036.gene.p01	tetL* protein. tetL Curated. Encoded by gene tetL*.
Crohn's	14	L12710.gene.p01	AAC6-Ii protein. AAC(6')-Ii
Crohn's	14	L12710.gene.p01	AAC6-Ii protein. AAC(6')-Ii
Crohn's	14	AM180355.1.gene636.p01	Tetracycline resistance protein Tn5397. tetM Curated.
Crohn's	14	D78168.1.gene1.p01	EmrK. emrK Curated. Encoded by gene EmrK.
Crohn's	14	U58210.1.gene4.p01	penicillin-binding protein 2b. PBP2b Curated. Encoded by gene pbp2b.
Crohn's	14	U58210.1.gene4.p01	penicillin-binding protein 2b. PBP2b Curated. Encoded by gene pbp2b.
Crohn's	14	U58210.1.gene4.p01	penicillin-binding protein 2b. PBP2b Curated. Encoded by gene pbp2b.
Crohn's	14	U58210.1.gene4.p01	penicillin-binding protein 2b. PBP2b Curated. Encoded by gene pbp2b.
Crohn's	14	M18896.gene.p01	tet(O)** protein. tetO Curated. Encoded by gene tet(O)**.
Crohn's	16	M18896.gene.p01	tet(O)** protein. tetO Curated. Encoded by gene tet(O)**.
Crohn's	16	M18896.gene.p01	tet(O)** protein. tetO Curated. Encoded by gene tet(O)**.
Crohn's	16	AF024602.1.gene6.p01	streptomycin resistance protein B. StrB. APH(6)-Id Curated.
Crohn's	16	AF024602.1.gene6.p01	streptomycin resistance protein B. StrB. APH(6)-Id Curated.
Crohn's	16	L12710.gene.p01	AAC6-Ii protein. AAC(6')-Ii Curated. Encoded by gene AAC6-Ii.
Crohn's	16	L12710.gene.p01	AAC6-Ii protein. AAC(6')-Ii Curated. Encoded by gene AAC6-Ii.
Crohn's	16	EU434751.1.gene2.p01	TetW. Encoded by gene tetW. Tetracycline resistance protein;
Crohn's	16	EU434751.1.gene2.p01	TetW. Encoded by gene tetW. Tetracycline resistance protein;
Crohn's	17	U58210.1.gene4.p01	penicillin-binding protein 2b. PBP2b Curated. Encoded by gene pbp2b.
Crohn's	17	NC_007779.1.12933219.p01	multidrug efflux system protein. Encoded by gene mdtL. mdtL Curated.
Crohn's	18	U58210.1.gene4.p01	penicillin-binding protein 2b. PBP2b Curated. Encoded by gene pbp2b.
Crohn's	19	M18896.gene.p01	tet(O)** protein. tetO Curated. Encoded by gene tet(O)**.
Crohn's	20	AF024602.1.gene6.p01	streptomycin resistance protein B. StrB. APH(6)-Id Curated. Encoded by gene strB.
Crohn's	20	L12710.gene.p01	AAC6-Ii protein. AAC(6')-Ii Curated. Encoded by gene AAC6-Ii.
Crohn's	20	L12710.gene.p01	AAC6-Ii protein. AAC(6')-Ii Curated. Encoded by gene AAC6-Ii.
Crohn's	20	EU434751.1.gene2.p01	TetW. Encoded by gene tetW. Tetracycline resistance protein; ribosomal protection type. tetW Curated.
Crohn's	20	EU434751.1.gene2.p01	TetW. Encoded by gene tetW. Tetracycline resistance protein; ribosomal protection type. tetW Curated.
Crohn's	20	EU434751.1.gene2.p01	TetW. Encoded by gene tetW. Tetracycline resistance protein; ribosomal protection type. tetW Curated.
Crohn's	20	EU434751.1.gene2.p01	TetW. Encoded by gene tetW. Tetracycline resistance protein; ribosomal protection type. tetW Curated.
Crohn's	20	EU434751.1.gene2.p01	TetW. Encoded by gene tetW. Tetracycline resistance protein; ribosomal protection type. tetW Curated.
Crohn's	20	AF139725.gene.p01	vatE protein. Encoded by gene vatE.
Crohn's	20	AF139725.gene.p01	vatE protein. Encoded by gene vatE.
Crohn's	20	D78168.1.gene1.p01	EmrK. emrK Curated. Encoded by gene EmrK.
Healthy	1	EU434751.1.gene2.p01	TetW. Encoded by gene tetW. Tetracycline resistance protein;
Healthy	1	EU434751.1.gene2.p01	TetW. Encoded by gene tetW. Tetracycline resistance protein;
Healthy	1	EU434751.1.gene2.p01	TetW. Encoded by gene tetW. Tetracycline resistance protein;
Healthy	2	AF118110.1.gene1.p01	class A beta-lactamase CFXA2 precursor. Encoded by gene cfxA2. CfxA2 Curated.
Healthy	2	L42817.1.gene1.p1	rRNA methyltransferase. Encoded by gene AAC37034.1. ErmG Curated.
Healthy	2	U38243.1.gene1.p01	beta-lactamase. CfxA Curated. Encoded by gene cfxA.
Healthy	2	U38243.1.gene1.p01	beta-lactamase. CfxA Curated. Encoded by gene cfxA.
Healthy	2	U38243.1.gene1.p01	beta-lactamase. CfxA Curated. Encoded by gene cfxA.
Healthy	2	Z21523.gene.p01	tetQ protein. tetQ Curated. Encoded by gene tetQ.
Healthy	2	Z21523.gene.p01	tetQ protein. tetQ Curated. Encoded by gene tetQ.
Healthy	2	Z21523.gene.p01	tetQ protein. tetQ Curated. Encoded by gene tetQ.
Healthy	2	Z21523.gene.p01	tetQ protein. tetQ Curated. Encoded by gene tetQ.
Healthy	2	Z21523.gene.p01	tetQ protein. tetQ Curated. Encoded by gene tetQ.
Healthy	2	Z21523.gene.p01	tetQ protein. tetQ Curated. Encoded by gene tetQ.
Healthy	2	Z21523.gene.p01	tetQ protein. tetQ Curated. Encoded by gene tetQ.
Healthy	2	GQ342996.1.gene2.p1	CfxA6 beta-lactamase. AX_mG2_01. cfxA6 Curated. Encoded by gene ACT97371.1.
Healthy	3	EU434751.1.gene2.p01	TetW. Encoded by gene tetW. Tetracycline resistance protein;
Healthy	4	M37699.gene1.p01	tetracycline resistance protein. Homology: Monooxygenase, FAD-binding (HMMPfam: PF01494, score: 3e-17). Encoded by gene tetX.
Healthy	4	M37699.gene1.p01	tetracycline resistance protein. Homology: Monooxygenase, FAD-binding (HMMPfam: PF01494, score: 3e-17). Encoded by gene tetX.
Healthy	4	M37699.gene1.p01	tetracycline resistance protein. Homology: Monooxygenase, FAD-binding (HMMPfam: PF01494, score: 3e-17). Encoded by gene tetX.
Healthy	4	L42817.1.gene1.p1	rRNA methyltransferase. Encoded by gene AAC37034.1. ErmG Curated. Macrolide-lincosamide-streptogramin B resistance protein from Bacteroides thetaiotaomicron Tcr Emr 7853 conjugative transposon.
Healthy	4	L42817.1.gene1.p1	rRNA methyltransferase. Encoded by gene AAC37034.1. ErmG Curated. Macrolide-lincosamide-streptogramin B resistance protein from Bacteroides thetaiotaomicron Tcr Emr 7853 conjugative transposon.
Healthy	4	L42817.1.gene1.p1	rRNA methyltransferase. Encoded by gene AAC37034.1. ErmG Curated. Macrolide-lincosamide-streptogramin B resistance protein from Bacteroides thetaiotaomicron Tcr Emr 7853 conjugative transposon.
Healthy	4	L42817.1.gene1.p1	rRNA methyltransferase. Encoded by gene AAC37034.1. ErmG Curated. Macrolide-lincosamide-streptogramin B resistance protein from Bacteroides thetaiotaomicron Tcr Emr 7853 conjugative transposon.
Healthy	4	L42817.1.gene1.p1	rRNA methyltransferase. Encoded by gene AAC37034.1. ErmG Curated. Macrolide-lincosamide-streptogramin B resistance protein from Bacteroides thetaiotaomicron Tcr Emr 7853 conjugative transposon.
Healthy	4	L42817.1.gene1.p1	rRNA methyltransferase. Encoded by gene AAC37034.1. ErmG Curated. Macrolide-lincosamide-streptogramin B resistance protein from Bacteroides thetaiotaomicron Tcr Emr 7853 conjugative transposon.
Healthy	4	L42817.1.gene1.p1	rRNA methyltransferase. Encoded by gene AAC37034.1. ErmG Curated. Macrolide-lincosamide-streptogramin B resistance protein from Bacteroides thetaiotaomicron Tcr Emr 7853 conjugative transposon.
Healthy	4	L42817.1.gene1.p1	rRNA methyltransferase. Encoded by gene AAC37034.1. ErmG Curated. Macrolide-lincosamide-streptogramin B resistance protein from Bacteroides thetaiotaomicron Tcr Emr 7853 conjugative transposon.
Healthy	4	L42817.1.gene1.p1	rRNA methyltransferase. Encoded by gene AAC37034.1. ErmG Curated. Macrolide-lincosamide-streptogramin B resistance protein from Bacteroides thetaiotaomicron Tcr Emr 7853 conjugative transposon.
Healthy	4	Z21523.gene.p01	tetQ protein. tetQ Curated. Encoded by gene tetQ. ARO:3000191 tetQ.
Healthy	4	Z21523.gene.p01	tetQ protein. tetQ Curated. Encoded by gene tetQ. ARO:3000191 tetQ.
Healthy	4	Z21523.gene.p01	tetQ protein. tetQ Curated. Encoded by gene tetQ. ARO:3000191 tetQ.
Healthy	4	Z21523.gene.p01	tetQ protein. tetQ Curated. Encoded by gene tetQ. ARO:3000191 tetQ.
Healthy	4	Z21523.gene.p01	tetQ protein. tetQ Curated. Encoded by gene tetQ. ARO:3000191 tetQ.
Healthy	4	Z21523.gene.p01	tetQ protein. tetQ Curated. Encoded by gene tetQ. ARO:3000191 tetQ.
Healthy	4	Z21523.gene.p01	tetQ protein. tetQ Curated. Encoded by gene tetQ. ARO:3000191 tetQ.
Healthy	4	Z21523.gene.p01	tetQ protein. tetQ Curated. Encoded by gene tetQ. ARO:3000191 tetQ.
Healthy	4	Z21523.gene.p01	tetQ protein. tetQ Curated. Encoded by gene tetQ. ARO:3000191 tetQ.
Healthy	4	Z21523.gene.p01	tetQ protein. tetQ Curated. Encoded by gene tetQ. ARO:3000191 tetQ.
Healthy	4	Z21523.gene.p01	tetQ protein. tetQ Curated. Encoded by gene tetQ. ARO:3000191 tetQ.
Healthy	4	Z21523.gene.p01	tetQ protein. tetQ Curated. Encoded by gene tetQ. ARO:3000191 tetQ.
Healthy	4	Z21523.gene.p01	tetQ protein. tetQ Curated. Encoded by gene tetQ. ARO:3000191 tetQ.
Healthy	4	Z21523.gene.p01	tetQ protein. tetQ Curated. Encoded by gene tetQ. ARO:3000191 tetQ.
Healthy	4	Z21523.gene.p01	tetQ protein. tetQ Curated. Encoded by gene tetQ. ARO:3000191 tetQ.
Healthy	4	Z21523.gene.p01	tetQ protein. tetQ Curated. Encoded by gene tetQ. ARO:3000191 tetQ.
Healthy	4	Z21523.gene.p01	tetQ protein. tetQ Curated. Encoded by gene tetQ. ARO:3000191 tetQ.
Healthy	4	Z21523.gene.p01	tetQ protein. tetQ Curated. Encoded by gene tetQ. ARO:3000191 tetQ.
Healthy	4	M15332.gene.p01	erm(G)**_ermG* protein. ErmG Curated. Encoded by gene erm(G)**_ermG*.
Healthy	4	M15332.gene.p01	erm(G)**_ermG* protein. ErmG Curated. Encoded by gene erm(G)**_ermG*.
Healthy	4	M17808.1.gene2.p1	Clindamycin resistance determinant (ermFS). ermF Curated.
Healthy	4	M17808.1.gene2.p1	Clindamycin resistance determinant (ermFS). ermF Curated.
Healthy	4	M17808.1.gene2.p1	Clindamycin resistance determinant (ermFS). ermF Curated.
Healthy	4	M17808.1.gene2.p1	Clindamycin resistance determinant (ermFS). ermF Curated.
Healthy	4	AY769933.1.gene1.p01	beta-lactamase. CfxA4 Curated. Encoded by gene cfxA4.
Healthy	4	JN086160.1.gene3.p01	beta-lactamase. Encoded by gene beta-lactamase. OXA-347 Curated.
Healthy	4	M14730.gene.p01	ermF* protein. ErmF Curated. Encoded by gene ermF*.
Healthy	4	M14730.gene.p01	ermF* protein. ErmF Curated. Encoded by gene ermF*.
Healthy	4	M14730.gene.p01	ermF* protein. ErmF Curated. Encoded by gene ermF*.
Healthy	4	AF118110.1.gene1.p01	class A beta-lactamase CFXA2 precursor. Encoded by gene cfxA2. CfxA2 Curated.
Healthy	4	AF118110.1.gene1.p01	class A beta-lactamase CFXA2 precursor. Encoded by gene cfxA2. CfxA2 Curated.
Healthy	4	GQ342996.1.gene2.p1	CfxA6 beta-lactamase. AX_mG2_01. cfxA6 Curated. Encoded by gene ACT97371.1.
Healthy	4	GQ342996.1.gene2.p1	CfxA6 beta-lactamase. AX_mG2_01. cfxA6 Curated. Encoded by gene ACT97371.1.
Healthy	4	GQ342996.1.gene2.p1	CfxA6 beta-lactamase. AX_mG2_01. cfxA6 Curated. Encoded by gene ACT97371.1.
Healthy	4	GQ342996.1.gene2.p1	CfxA6 beta-lactamase. AX_mG2_01. cfxA6 Curated. Encoded by gene ACT97371.1.
Healthy	4	GQ342996.1.gene2.p1	CfxA6 beta-lactamase. AX_mG2_01. cfxA6 Curated. Encoded by gene ACT97371.1.
Healthy	4	GQ342996.1.gene2.p1	CfxA6 beta-lactamase. AX_mG2_01. cfxA6 Curated. Encoded by gene ACT97371.1.
Healthy	4	M17124.1.gene4.p01	macrolide-lincosamide-streptogramin-resistance protein. ermF Curated. Encoded by gene ermF.
Healthy	4	M17124.1.gene4.p01	macrolide-lincosamide-streptogramin-resistance protein. ermF Curated. Encoded by gene ermF.
Healthy	4	AY769934.1.gene1.p01	beta-lactamase. CfxA5 Curated. Encoded by gene cfxA5. ARO:3003096 CfxA5.
Healthy	4	AF118110.1.gene1.p01	class A beta-lactamase CFXA2 precursor. Encoded by gene cfxA2. CfxA2 Curated.
Healthy	5	L42817.1.gene1.p1	rRNA methyltransferase. Encoded by gene AAC37034.1. ErmG Curated.
Healthy	5	L42817.1.gene1.p1	rRNA methyltransferase. Encoded by gene AAC37034.1. ErmG Curated.
Healthy	5	L42817.1.gene1.p1	rRNA methyltransferase. Encoded by gene AAC37034.1. ErmG Curated.
Healthy	5	L42817.1.gene1.p1	rRNA methyltransferase. Encoded by gene AAC37034.1. ErmG Curated.
Healthy	5	L42817.1.gene1.p1	rRNA methyltransferase. Encoded by gene AAC37034.1. ErmG Curated.
Healthy	5	L42817.1.gene1.p1	rRNA methyltransferase. Encoded by gene AAC37034.1. ErmG Curated.
Healthy	5	L42817.1.gene1.p1	rRNA methyltransferase. Encoded by gene AAC37034.1. ErmG Curated.
Healthy	5	L42817.1.gene1.p1	rRNA methyltransferase. Encoded by gene AAC37034.1. ErmG Curated.
Healthy	5	Z21523.gene.p01	tetQ protein. tetQ Curated. Encoded by gene tetQ.
Healthy	5	Z21523.gene.p01	tetQ protein. tetQ Curated. Encoded by gene tetQ.
Healthy	5	Z21523.gene.p01	tetQ protein. tetQ Curated. Encoded by gene tetQ.
Healthy	5	Z21523.gene.p01	tetQ protein. tetQ Curated. Encoded by gene tetQ.
Healthy	5	Z21523.gene.p01	tetQ protein. tetQ Curated. Encoded by gene tetQ.
Healthy	5	Z21523.gene.p01	tetQ protein. tetQ Curated. Encoded by gene tetQ.
Healthy	5	Z21523.gene.p01	tetQ protein. tetQ Curated. Encoded by gene tetQ.
Healthy	5	Z21523.gene.p01	tetQ protein. tetQ Curated. Encoded by gene tetQ.
Healthy	5	Z21523.gene.p01	tetQ protein. tetQ Curated. Encoded by gene tetQ.
Healthy	5	Z21523.gene.p01	tetQ protein. tetQ Curated. Encoded by gene tetQ.
Healthy	5	Z21523.gene.p01	tetQ protein. tetQ Curated. Encoded by gene tetQ.
Healthy	5	Z21523.gene.p01	tetQ protein. tetQ Curated. Encoded by gene tetQ.
Healthy	5	Z21523.gene.p01	tetQ protein. tetQ Curated. Encoded by gene tetQ.
Healthy	5	Z21523.gene.p01	tetQ protein. tetQ Curated. Encoded by gene tetQ.
Healthy	5	Z21523.gene.p01	tetQ protein. tetQ Curated. Encoded by gene tetQ.
Healthy	5	Z21523.gene.p01	tetQ protein. tetQ Curated. Encoded by gene tetQ.
Healthy	5	Z21523.gene.p01	tetQ protein. tetQ Curated. Encoded by gene tetQ.
Healthy	5	Z21523.gene.p01	tetQ protein. tetQ Curated. Encoded by gene tetQ.
Healthy	5	Z21523.gene.p01	tetQ protein. tetQ Curated. Encoded by gene tetQ.
Healthy	5	Z21523.gene.p01	tetQ protein. tetQ Curated. Encoded by gene tetQ.
Healthy	5	M15332.gene.p01	erm(G)**_ermG* protein. ErmG Curated. Encoded by gene erm(G)**_ermG*.
Healthy	5	M15332.gene.p01	erm(G)**_ermG* protein. ErmG Curated. Encoded by gene erm(G)**_ermG*.
Healthy	5	NC_012469.1.7685970.p01	Mel protein. Encoded by gene SPT_1925. Identified by match to protein family HMM PF00005.
Healthy	5	M17808.1.gene2.p1	Clindamycin resistance determinant (ermFS). ermF Curated.
Healthy	5	M17808.1.gene2.p1	Clindamycin resistance determinant (ermFS). ermF Curated.
Healthy	5	M17808.1.gene2.p1	Clindamycin resistance determinant (ermFS). ermF Curated.
Healthy	5	GQ343019.1.gene1.p1	CblA-1 beta-lactamase. AX_iG2_02. CblA-1 Curated. Encoded by gene ACT97415.1.
Healthy	5	AF118110.1.gene1.p01	class A beta-lactamase CFXA2 precursor. Encoded by gene cfxA2. CfxA2 Curated.
Healthy	5	AF118110.1.gene1.p01	class A beta-lactamase CFXA2 precursor. Encoded by gene cfxA2. CfxA2 Curated.
Healthy	5	M17124.1.gene4.p01	macrolide-lincosamide-streptogramin-resistance protein. ermF Curated. Encoded by gene ermF.
Healthy	5	AY769934.1.gene1.p01	beta-lactamase. CfxA5 Curated. Encoded by gene cfxA5. ARO:3003096 CfxA5.
Healthy	5	GQ342996.1.gene2.p1	CfxA6 beta-lactamase. AX_mG2_01. cfxA6 Curated. Encoded by gene ACT97371.1.
Healthy	5	GQ342996.1.gene2.p1	CfxA6 beta-lactamase. AX_mG2_01. cfxA6 Curated. Encoded by gene ACT97371.1.
Healthy	5	GQ342996.1.gene2.p1	CfxA6 beta-lactamase. AX_mG2_01. cfxA6 Curated. Encoded by gene ACT97371.1.
Healthy	5	GQ342996.1.gene2.p1	CfxA6 beta-lactamase. AX_mG2_01. cfxA6 Curated. Encoded by gene ACT97371.1.
Healthy	5	GQ342996.1.gene2.p1	CfxA6 beta-lactamase. AX_mG2_01. cfxA6 Curated. Encoded by gene ACT97371.1.
Healthy	5	GQ342996.1.gene2.p1	CfxA6 beta-lactamase. AX_mG2_01. cfxA6 Curated. Encoded by gene ACT97371.1.
Healthy	5	GQ342996.1.gene2.p1	CfxA6 beta-lactamase. AX_mG2_01. cfxA6 Curated. Encoded by gene ACT97371.1.
Healthy	6	L42817.1.gene1.p1	rRNA methyltransferase. Encoded by gene AAC37034.1. ErmG Curated.
Healthy	7	EU434751.1.gene2.p01	TetW. Encoded by gene tetW. Tetracycline resistance protein; ribosomal protection type. tetW Curated.
Healthy	7	EU434751.1.gene2.p01	TetW. Encoded by gene tetW. Tetracycline resistance protein; ribosomal protection type. tetW Curated.
Healthy	8	L42817.1.gene1.p1	rRNA methyltransferase. Encoded by gene AAC37034.1. ErmG Curated.
Healthy	8	L42817.1.gene1.p1	rRNA methyltransferase. Encoded by gene AAC37034.1. ErmG Curated.
Healthy	8	L42817.1.gene1.p1	rRNA methyltransferase. Encoded by gene AAC37034.1. ErmG Curated.
Healthy	8	L42817.1.gene1.p1	rRNA methyltransferase. Encoded by gene AAC37034.1. ErmG Curated.
Healthy	8	L42817.1.gene1.p1	rRNA methyltransferase. Encoded by gene AAC37034.1. ErmG Curated.
Healthy	8	L42817.1.gene1.p1	rRNA methyltransferase. Encoded by gene AAC37034.1. ErmG Curated.
Healthy	8	L42817.1.gene1.p1	rRNA methyltransferase. Encoded by gene AAC37034.1. ErmG Curated.
Healthy	8	L42817.1.gene1.p1	rRNA methyltransferase. Encoded by gene AAC37034.1. ErmG Curated.
Healthy	8	L42817.1.gene1.p1	rRNA methyltransferase. Encoded by gene AAC37034.1. ErmG Curated.
Healthy	8	L42817.1.gene1.p1	rRNA methyltransferase. Encoded by gene AAC37034.1. ErmG Curated.
Healthy	8	L42817.1.gene1.p1	rRNA methyltransferase. Encoded by gene AAC37034.1. ErmG Curated.
Healthy	8	L42817.1.gene1.p1	rRNA methyltransferase. Encoded by gene AAC37034.1. ErmG Curated.
Healthy	8	L42817.1.gene1.p1	rRNA methyltransferase. Encoded by gene AAC37034.1. ErmG Curated.
Healthy	8	GQ343019.1.gene1.p1	CblA-1 beta-lactamase. AX_iG2_02. CblA-1 Curated.
Healthy	8	GQ343019.1.gene1.p1	CblA-1 beta-lactamase. AX_iG2_02. CblA-1 Curated.
Healthy	8	GQ343019.1.gene1.p1	CblA-1 beta-lactamase. AX_iG2_02. CblA-1 Curated.
Healthy	8	GQ343019.1.gene1.p1	CblA-1 beta-lactamase. AX_iG2_02. CblA-1 Curated.
Healthy	8	M37699.gene1.p01	tetracycline resistance protein. Homology: Monooxygenase, FAD-binding (HMMPfam: PF01494, score: 3e-17). Encoded by gene tetX.
Healthy	8	M37699.gene1.p01	tetracycline resistance protein. Homology: Monooxygenase, FAD-binding (HMMPfam: PF01494, score: 3e-17). Encoded by gene tetX.
Healthy	8	M37699.gene1.p01	tetracycline resistance protein. Homology: Monooxygenase, FAD-binding (HMMPfam: PF01494, score: 3e-17). Encoded by gene tetX.
Healthy	8	M37699.gene1.p01	tetracycline resistance protein. Homology: Monooxygenase, FAD-binding (HMMPfam: PF01494, score: 3e-17). Encoded by gene tetX.
Healthy	8	M62487.1.gene1.p01	ErmF Curated. Encoded by gene ermFU.
Healthy	8	AF118110.1.gene1.p01	class A beta-lactamase CFXA2 precursor. Encoded by gene cfxA2. CfxA2 Curated.
Healthy	8	AF118110.1.gene1.p01	class A beta-lactamase CFXA2 precursor. Encoded by gene cfxA2. CfxA2 Curated.
Healthy	8	AF118110.1.gene1.p01	class A beta-lactamase CFXA2 precursor. Encoded by gene cfxA2. CfxA2 Curated.
Healthy	8	AF118110.1.gene1.p01	class A beta-lactamase CFXA2 precursor. Encoded by gene cfxA2. CfxA2 Curated.
Healthy	8	M14730.gene.p01	ermF* protein. ErmF Curated. Encoded by gene ermF*.
Healthy	8	M14730.gene.p01	ermF* protein. ErmF Curated. Encoded by gene ermF*.
Healthy	8	M14730.gene.p01	ermF* protein. ErmF Curated. Encoded by gene ermF*.
Healthy	8	M14730.gene.p01	ermF* protein. ErmF Curated. Encoded by gene ermF*.
Healthy	8	M14730.gene.p01	ermF* protein. ErmF Curated. Encoded by gene ermF*.
Healthy	8	Z21523.gene.p01	tetQ protein. tetQ Curated. Encoded by gene tetQ. ARO:3000191 tetQ.
Healthy	8	Z21523.gene.p01	tetQ protein. tetQ Curated. Encoded by gene tetQ. ARO:3000191 tetQ.
Healthy	8	Z21523.gene.p01	tetQ protein. tetQ Curated. Encoded by gene tetQ. ARO:3000191 tetQ.
Healthy	8	Z21523.gene.p01	tetQ protein. tetQ Curated. Encoded by gene tetQ. ARO:3000191 tetQ.
Healthy	8	Z21523.gene.p01	tetQ protein. tetQ Curated. Encoded by gene tetQ. ARO:3000191 tetQ.
Healthy	8	Z21523.gene.p01	tetQ protein. tetQ Curated. Encoded by gene tetQ. ARO:3000191 tetQ.
Healthy	8	Z21523.gene.p01	tetQ protein. tetQ Curated. Encoded by gene tetQ. ARO:3000191 tetQ.
Healthy	8	Z21523.gene.p01	tetQ protein. tetQ Curated. Encoded by gene tetQ. ARO:3000191 tetQ.
Healthy	8	Z21523.gene.p01	tetQ protein. tetQ Curated. Encoded by gene tetQ. ARO:3000191 tetQ.
Healthy	8	Z21523.gene.p01	tetQ protein. tetQ Curated. Encoded by gene tetQ. ARO:3000191 tetQ.
Healthy	8	Z21523.gene.p01	tetQ protein. tetQ Curated. Encoded by gene tetQ. ARO:3000191 tetQ.
Healthy	8	Z21523.gene.p01	tetQ protein. tetQ Curated. Encoded by gene tetQ. ARO:3000191 tetQ.
Healthy	8	Z21523.gene.p01	tetQ protein. tetQ Curated. Encoded by gene tetQ. ARO:3000191 tetQ.
Healthy	8	Z21523.gene.p01	tetQ protein. tetQ Curated. Encoded by gene tetQ. ARO:3000191 tetQ.
Healthy	8	Z21523.gene.p01	tetQ protein. tetQ Curated. Encoded by gene tetQ. ARO:3000191 tetQ.
Healthy	8	Z21523.gene.p01	tetQ protein. tetQ Curated. Encoded by gene tetQ. ARO:3000191 tetQ.
Healthy	8	Z21523.gene.p01	tetQ protein. tetQ Curated. Encoded by gene tetQ. ARO:3000191 tetQ.
Healthy	8	Z21523.gene.p01	tetQ protein. tetQ Curated. Encoded by gene tetQ. ARO:3000191 tetQ.
Healthy	8	Z21523.gene.p01	tetQ protein. tetQ Curated. Encoded by gene tetQ. ARO:3000191 tetQ.
Healthy	8	Z21523.gene.p01	tetQ protein. tetQ Curated. Encoded by gene tetQ. ARO:3000191 tetQ.
Healthy	8	Z21523.gene.p01	tetQ protein. tetQ Curated. Encoded by gene tetQ. ARO:3000191 tetQ.
Healthy	8	Z21523.gene.p01	tetQ protein. tetQ Curated. Encoded by gene tetQ. ARO:3000191 tetQ.
Healthy	8	Z21523.gene.p01	tetQ protein. tetQ Curated. Encoded by gene tetQ. ARO:3000191 tetQ.
Healthy	8	Z21523.gene.p01	tetQ protein. tetQ Curated. Encoded by gene tetQ. ARO:3000191 tetQ.
Healthy	8	Z21523.gene.p01	tetQ protein. tetQ Curated. Encoded by gene tetQ. ARO:3000191 tetQ.
Healthy	8	Z21523.gene.p01	tetQ protein. tetQ Curated. Encoded by gene tetQ. ARO:3000191 tetQ.
Healthy	8	Z21523.gene.p01	tetQ protein. tetQ Curated. Encoded by gene tetQ. ARO:3000191 tetQ.
Healthy	8	Z21523.gene.p01	tetQ protein. tetQ Curated. Encoded by gene tetQ. ARO:3000191 tetQ.
Healthy	8	Z21523.gene.p01	tetQ protein. tetQ Curated. Encoded by gene tetQ. ARO:3000191 tetQ.
Healthy	8	Z21523.gene.p01	tetQ protein. tetQ Curated. Encoded by gene tetQ. ARO:3000191 tetQ.
Healthy	8	Z21523.gene.p01	tetQ protein. tetQ Curated. Encoded by gene tetQ. ARO:3000191 tetQ.
Healthy	8	Z21523.gene.p01	tetQ protein. tetQ Curated. Encoded by gene tetQ. ARO:3000191 tetQ.
Healthy	8	Z21523.gene.p01	tetQ protein. tetQ Curated. Encoded by gene tetQ. ARO:3000191 tetQ.
Healthy	8	Z21523.gene.p01	tetQ protein. tetQ Curated. Encoded by gene tetQ. ARO:3000191 tetQ.
Healthy	8	Z21523.gene.p01	tetQ protein. tetQ Curated. Encoded by gene tetQ. ARO:3000191 tetQ.
Healthy	8	Z21523.gene.p01	tetQ protein. tetQ Curated. Encoded by gene tetQ. ARO:3000191 tetQ.
Healthy	8	Z21523.gene.p01	tetQ protein. tetQ Curated. Encoded by gene tetQ. ARO:3000191 tetQ.
Healthy	8	Z21523.gene.p01	tetQ protein. tetQ Curated. Encoded by gene tetQ. ARO:3000191 tetQ.
Healthy	8	Z21523.gene.p01	tetQ protein. tetQ Curated. Encoded by gene tetQ. ARO:3000191 tetQ.
Healthy	8	M17124.1.gene4.p01	macrolide-lincosamide-streptogramin-resistance protein. ermF Curated. Encoded by gene ermF.
Healthy	8	M17124.1.gene4.p01	macrolide-lincosamide-streptogramin-resistance protein. ermF Curated. Encoded by gene ermF.
Healthy	8	U38243.1.gene1.p01	beta-lactamase. CfxA Curated. Encoded by gene cfxA.
Healthy	8	U38243.1.gene1.p01	beta-lactamase. CfxA Curated. Encoded by gene cfxA.
Healthy	8	U38243.1.gene1.p01	beta-lactamase. CfxA Curated. Encoded by gene cfxA.
Healthy	8	U38243.1.gene1.p01	beta-lactamase. CfxA Curated. Encoded by gene cfxA.
Healthy	8	U38243.1.gene1.p01	beta-lactamase. CfxA Curated. Encoded by gene cfxA.
Healthy	8	U38243.1.gene1.p01	beta-lactamase. CfxA Curated. Encoded by gene cfxA.
Healthy	8	U38243.1.gene1.p01	beta-lactamase. CfxA Curated. Encoded by gene cfxA.
Healthy	8	U38243.1.gene1.p01	beta-lactamase. CfxA Curated. Encoded by gene cfxA.
Healthy	8	M17808.1.gene2.p1	Unknown product. Clindamycin resistance determinant (ermFS). ermF Curated.
Healthy	8	M17808.1.gene2.p1	Unknown product. Clindamycin resistance determinant (ermFS). ermF Curated.
Healthy	8	M17808.1.gene2.p1	Unknown product. Clindamycin resistance determinant (ermFS). ermF Curated.
Healthy	8	M17808.1.gene2.p1	Unknown product. Clindamycin resistance determinant (ermFS). ermF Curated.
Healthy	8	AF472622.2.gene1.p01	class A beta-lactamase CFXA3 precursor. Encoded by gene cfxA3.
Healthy	8	AF472622.2.gene1.p01	class A beta-lactamase CFXA3 precursor. Encoded by gene cfxA3.
Healthy	8	Y00116.1.gene1.p1	Unknown product. Encoded by gene CAA68299.1. Unnamed protein product; adenine methylase (ORF2)(AA 1-245).
Healthy	8	Y00116.1.gene1.p1	Unknown product. Encoded by gene CAA68299.1. Unnamed protein product; adenine methylase (ORF2)(AA 1-245).
Healthy	8	Y00116.1.gene1.p1	Unknown product. Encoded by gene CAA68299.1. Unnamed protein product; adenine methylase (ORF2)(AA 1-245).
Healthy	8	AJ243541.gene.p01	erm(B)** protein. ErmB Curated. Encoded by gene erm(B)**.
Healthy	8	AJ243541.gene.p01	erm(B)** protein. ErmB Curated. Encoded by gene erm(B)**.
Healthy	8	AY769933.1.gene1.p01	beta-lactamase. CfxA4 Curated. Encoded by gene cfxA4. ARO:3003005 CfxA4.
Healthy	8	M15332.gene.p01	erm(G)**_ermG* protein. ErmG Curated. Encoded by gene erm(G)**_ermG*
Healthy	8	M15332.gene.p01	erm(G)**_ermG* protein. ErmG Curated. Encoded by gene erm(G)**_ermG*
Healthy	8	M15332.gene.p01	erm(G)**_ermG* protein. ErmG Curated. Encoded by gene erm(G)**_ermG*
Healthy	8	M15332.gene.p01	erm(G)**_ermG* protein. ErmG Curated. Encoded by gene erm(G)**_ermG*
Healthy	8	JN086160.1.gene3.p01	beta-lactamase. Encoded by gene beta-lactamase. OXA-347 Curated. ORF3.
Healthy	8	GQ342996.1.gene2.p1	CfxA6 beta-lactamase. AX_mG2_01. cfxA6 Curated. Encoded by gene ACT97371.1.
Healthy	8	GQ342996.1.gene2.p1	CfxA6 beta-lactamase. AX_mG2_01. cfxA6 Curated. Encoded by gene ACT97371.1.
Healthy	8	GQ342996.1.gene2.p1	CfxA6 beta-lactamase. AX_mG2_01. cfxA6 Curated. Encoded by gene ACT97371.1.
Healthy	8	GQ342996.1.gene2.p1	CfxA6 beta-lactamase. AX_mG2_01. cfxA6 Curated. Encoded by gene ACT97371.1.
Healthy	9	M37699.gene1.p01	tetracycline resistance protein. Homology: Monooxygenase, FAD-binding (HMMPfam: PF01494, score: 3e-17). Encoded by gene tetX.
Healthy	9	M37699.gene1.p01	tetracycline resistance protein. Homology: Monooxygenase, FAD-binding (HMMPfam: PF01494, score: 3e-17). Encoded by gene tetX.
Healthy	9	M37699.gene1.p01	tetracycline resistance protein. Homology: Monooxygenase, FAD-binding (HMMPfam: PF01494, score: 3e-17). Encoded by gene tetX.
Healthy	9	M37699.gene1.p01	tetracycline resistance protein. Homology: Monooxygenase, FAD-binding (HMMPfam: PF01494, score: 3e-17). Encoded by gene tetX.
Healthy	9	M37699.gene1.p01	tetracycline resistance protein. Homology: Monooxygenase, FAD-binding (HMMPfam: PF01494, score: 3e-17). Encoded by gene tetX.
Healthy	9	M37699.gene1.p01	tetracycline resistance protein. Homology: Monooxygenase, FAD-binding (HMMPfam: PF01494, score: 3e-17). Encoded by gene tetX.
Healthy	9	L42817.1.gene1.p1	rRNA methyltransferase. Encoded by gene AAC37034.1. ErmG Curated.
Healthy	9	L42817.1.gene1.p1	rRNA methyltransferase. Encoded by gene AAC37034.1. ErmG Curated.
Healthy	9	L42817.1.gene1.p1	rRNA methyltransferase. Encoded by gene AAC37034.1. ErmG Curated.
Healthy	9	L42817.1.gene1.p1	rRNA methyltransferase. Encoded by gene AAC37034.1. ErmG Curated.
Healthy	9	L42817.1.gene1.p1	rRNA methyltransferase. Encoded by gene AAC37034.1. ErmG Curated.
Healthy	9	L42817.1.gene1.p1	rRNA methyltransferase. Encoded by gene AAC37034.1. ErmG Curated.
Healthy	9	L42817.1.gene1.p1	rRNA methyltransferase. Encoded by gene AAC37034.1. ErmG Curated.
Healthy	9	L42817.1.gene1.p1	rRNA methyltransferase. Encoded by gene AAC37034.1. ErmG Curated.
Healthy	9	L42817.1.gene1.p1	rRNA methyltransferase. Encoded by gene AAC37034.1. ErmG Curated.
Healthy	9	L42817.1.gene1.p1	rRNA methyltransferase. Encoded by gene AAC37034.1. ErmG Curated.
Healthy	9	L42817.1.gene1.p1	rRNA methyltransferase. Encoded by gene AAC37034.1. ErmG Curated.
Healthy	9	Z21523.gene.p01	tetQ protein. tetQ Curated. Encoded by gene tetQ. ARO:3000191 tetQ.
Healthy	9	Z21523.gene.p01	tetQ protein. tetQ Curated. Encoded by gene tetQ. ARO:3000191 tetQ.
Healthy	9	Z21523.gene.p01	tetQ protein. tetQ Curated. Encoded by gene tetQ. ARO:3000191 tetQ.
Healthy	9	Z21523.gene.p01	tetQ protein. tetQ Curated. Encoded by gene tetQ. ARO:3000191 tetQ.
Healthy	9	Z21523.gene.p01	tetQ protein. tetQ Curated. Encoded by gene tetQ. ARO:3000191 tetQ.
Healthy	9	Z21523.gene.p01	tetQ protein. tetQ Curated. Encoded by gene tetQ. ARO:3000191 tetQ.
Healthy	9	Z21523.gene.p01	tetQ protein. tetQ Curated. Encoded by gene tetQ. ARO:3000191 tetQ.
Healthy	9	Z21523.gene.p01	tetQ protein. tetQ Curated. Encoded by gene tetQ. ARO:3000191 tetQ.
Healthy	9	Z21523.gene.p01	tetQ protein. tetQ Curated. Encoded by gene tetQ. ARO:3000191 tetQ.
Healthy	9	Z21523.gene.p01	tetQ protein. tetQ Curated. Encoded by gene tetQ. ARO:3000191 tetQ.
Healthy	9	Z21523.gene.p01	tetQ protein. tetQ Curated. Encoded by gene tetQ. ARO:3000191 tetQ.
Healthy	9	Z21523.gene.p01	tetQ protein. tetQ Curated. Encoded by gene tetQ. ARO:3000191 tetQ.
Healthy	9	Z21523.gene.p01	tetQ protein. tetQ Curated. Encoded by gene tetQ. ARO:3000191 tetQ.
Healthy	9	Z21523.gene.p01	tetQ protein. tetQ Curated. Encoded by gene tetQ. ARO:3000191 tetQ.
Healthy	9	Z21523.gene.p01	tetQ protein. tetQ Curated. Encoded by gene tetQ. ARO:3000191 tetQ.
Healthy	9	Z21523.gene.p01	tetQ protein. tetQ Curated. Encoded by gene tetQ. ARO:3000191 tetQ.
Healthy	9	Z21523.gene.p01	tetQ protein. tetQ Curated. Encoded by gene tetQ. ARO:3000191 tetQ.
Healthy	9	Z21523.gene.p01	tetQ protein. tetQ Curated. Encoded by gene tetQ. ARO:3000191 tetQ.
Healthy	9	Z21523.gene.p01	tetQ protein. tetQ Curated. Encoded by gene tetQ. ARO:3000191 tetQ.
Healthy	9	Z21523.gene.p01	tetQ protein. tetQ Curated. Encoded by gene tetQ. ARO:3000191 tetQ.
Healthy	9	Z21523.gene.p01	tetQ protein. tetQ Curated. Encoded by gene tetQ. ARO:3000191 tetQ.
Healthy	9	Z21523.gene.p01	tetQ protein. tetQ Curated. Encoded by gene tetQ. ARO:3000191 tetQ.
Healthy	9	Z21523.gene.p01	tetQ protein. tetQ Curated. Encoded by gene tetQ. ARO:3000191 tetQ.
Healthy	9	Z21523.gene.p01	tetQ protein. tetQ Curated. Encoded by gene tetQ. ARO:3000191 tetQ.
Healthy	9	M15332.gene.p01	erm(G)**_ermG* protein. ErmG Curated. Encoded by gene erm(G)**_ermG*.
Healthy	9	M15332.gene.p01	erm(G)**_ermG* protein. ErmG Curated. Encoded by gene erm(G)**_ermG*.
Healthy	9	M15332.gene.p01	erm(G)**_ermG* protein. ErmG Curated. Encoded by gene erm(G)**_ermG*.
Healthy	9	M15332.gene.p01	erm(G)**_ermG* protein. ErmG Curated. Encoded by gene erm(G)**_ermG*.
Healthy	9	NC_012469.1.7685970.p01	Mel protein. Encoded by gene SPT_1925. Identified by match to protein family HMM PF00005.
Healthy	9	NC_012469.1.7685970.p01	Mel protein. Encoded by gene SPT_1925. Identified by match to protein family HMM PF00005.
Healthy	9	M17808.1.gene2.p1	Unknown product. Clindamycin resistance determinant (ermFS). ermF Curated.
Healthy	9	M17808.1.gene2.p1	Unknown product. Clindamycin resistance determinant (ermFS). ermF Curated.
Healthy	9	M17808.1.gene2.p1	Unknown product. Clindamycin resistance determinant (ermFS). ermF Curated.
Healthy	9	M17808.1.gene2.p1	Unknown product. Clindamycin resistance determinant (ermFS). ermF Curated.
Healthy	9	AF472622.2.gene1.p01	class A beta-lactamase CFXA3 precursor. Encoded by gene cfxA3. CfxA3 Curated.
Healthy	9	U38243.1.gene1.p01	beta-lactamase. CfxA Curated. Encoded by gene cfxA.
Healthy	9	U38243.1.gene1.p01	beta-lactamase. CfxA Curated. Encoded by gene cfxA.
Healthy	9	GQ343019.1.gene1.p1	CblA-1 beta-lactamase. AX_iG2_02. CblA-1 Curated.
Healthy	9	GQ343019.1.gene1.p1	CblA-1 beta-lactamase. AX_iG2_02. CblA-1 Curated.
Healthy	9	GQ343019.1.gene1.p1	CblA-1 beta-lactamase. AX_iG2_02. CblA-1 Curated.
Healthy	9	NC_023287.1.18156494.p01	Macrolide-efflux protein. Encoded by gene mefA. mefA Curated.
Healthy	9	AY769933.1.gene1.p01	beta-lactamase. CfxA4 Curated. Encoded by gene cfxA4.
Healthy	9	JN086160.1.gene3.p01	beta-lactamase. Encoded by gene beta-lactamase. OXA-347 Curated.
Healthy	9	M14730.gene.p01	ermF* protein. ErmF Curated. Encoded by gene ermF*.
Healthy	9	M14730.gene.p01	ermF* protein. ErmF Curated. Encoded by gene ermF*.
Healthy	9	M14730.gene.p01	ermF* protein. ErmF Curated. Encoded by gene ermF*.
Healthy	9	M17124.1.gene4.p01	macrolide-lincosamide-streptogramin-resistance protein. ermF Curated.
Healthy	9	M17124.1.gene4.p01	macrolide-lincosamide-streptogramin-resistance protein. ermF Curated.
Healthy	9	AY769934.1.gene1.p01	beta-lactamase. CfxA5 Curated. Encoded by gene cfxA5.
Healthy	9	GQ342996.1.gene2.p1	CfxA6 beta-lactamase. AX_mG2_01. cfxA6 Curated.
Healthy	9	GQ342996.1.gene2.p1	CfxA6 beta-lactamase. AX_mG2_01. cfxA6 Curated.
Healthy	9	GQ342996.1.gene2.p1	CfxA6 beta-lactamase. AX_mG2_01. cfxA6 Curated.
Healthy	9	GQ342996.1.gene2.p1	CfxA6 beta-lactamase. AX_mG2_01. cfxA6 Curated.
Healthy	9	GQ342996.1.gene2.p1	CfxA6 beta-lactamase. AX_mG2_01. cfxA6 Curated.
Healthy	9	GQ342996.1.gene2.p1	CfxA6 beta-lactamase. AX_mG2_01. cfxA6 Curated.
Healthy	9	AF118110.1.gene1.p01	class A beta-lactamase CFXA2 precursor. Encoded by gene cfxA2. CfxA2 Curated.
Healthy	9	AF118110.1.gene1.p01	class A beta-lactamase CFXA2 precursor. Encoded by gene cfxA2. CfxA2 Curated.
Healthy	10	L42817.1.gene1.p1	rRNA methyltransferase. Encoded by gene AAC37034.1. ErmG Curated.
Healthy	10	L42817.1.gene1.p1	rRNA methyltransferase. Encoded by gene AAC37034.1. ErmG Curated.
Healthy	10	L42817.1.gene1.p1	rRNA methyltransferase. Encoded by gene AAC37034.1. ErmG Curated.
Healthy	10	M14730.gene.p01	ermF* protein. ErmF Curated. Encoded by gene ermF*.
Healthy	10	M14730.gene.p01	ermF* protein. ErmF Curated. Encoded by gene ermF*.
Healthy	10	M14730.gene.p01	ermF* protein. ErmF Curated. Encoded by gene ermF*.
Healthy	10	M14730.gene.p01	ermF* protein. ErmF Curated. Encoded by gene ermF*.
Healthy	10	M17808.1.gene2.p1	Unknown product. Clindamycin resistance determinant (ermFS). ermF Curated.
Healthy	10	M17808.1.gene2.p1	Unknown product. Clindamycin resistance determinant (ermFS). ermF Curated.
Healthy	10	M17808.1.gene2.p1	Unknown product. Clindamycin resistance determinant (ermFS). ermF Curated.
Healthy	10	Z21523.gene.p01	tetQ protein. tetQ Curated. Encoded by gene tetQ.
Healthy	10	Z21523.gene.p01	tetQ protein. tetQ Curated. Encoded by gene tetQ.
Healthy	10	Z21523.gene.p01	tetQ protein. tetQ Curated. Encoded by gene tetQ.
Healthy	10	Z21523.gene.p01	tetQ protein. tetQ Curated. Encoded by gene tetQ.
Healthy	10	Z21523.gene.p01	tetQ protein. tetQ Curated. Encoded by gene tetQ.
Healthy	10	Z21523.gene.p01	tetQ protein. tetQ Curated. Encoded by gene tetQ.
Healthy	10	Z21523.gene.p01	tetQ protein. tetQ Curated. Encoded by gene tetQ.
Healthy	10	Z21523.gene.p01	tetQ protein. tetQ Curated. Encoded by gene tetQ.
Healthy	10	Z21523.gene.p01	tetQ protein. tetQ Curated. Encoded by gene tetQ.
Healthy	10	Z21523.gene.p01	tetQ protein. tetQ Curated. Encoded by gene tetQ.
Healthy	10	Z21523.gene.p01	tetQ protein. tetQ Curated. Encoded by gene tetQ.
Healthy	10	Z21523.gene.p01	tetQ protein. tetQ Curated. Encoded by gene tetQ.
Healthy	10	Y00116.1.gene1.p1	Unknown product. Encoded by gene CAA68299.1. Unnamed protein product; adenine methylase (ORF2)(AA 1-245).
Healthy	10	AY769933.1.gene1.p01	beta-lactamase. CfxA4 Curated. Encoded by gene cfxA4.
Healthy	10	M37699.gene1.p01	tetracycline resistance protein. Homology: Monooxygenase, FAD-binding (HMMPfam: PF01494, score: 3e-17). Encoded by gene tetX. Homology: Aromatic-ring hydroxylase-like (FPrintScan: PR00420, score: 4.5e-19). tetX Curated.
Healthy	10	M37699.gene1.p01	tetracycline resistance protein. Homology: Monooxygenase, FAD-binding (HMMPfam: PF01494, score: 3e-17). Encoded by gene tetX. Homology: Aromatic-ring hydroxylase-like (FPrintScan: PR00420, score: 4.5e-19). tetX Curated.
Healthy	10	JN086160.1.gene3.p01	beta-lactamase. Encoded by gene beta-lactamase. OXA-347 Curated.
Healthy	10	M17124.1.gene4.p01	macrolide-lincosamide-streptogramin-resistance protein. ermF Curated.
Healthy	10	M17124.1.gene4.p01	macrolide-lincosamide-streptogramin-resistance protein. ermF Curated.
Healthy	10	U38243.1.gene1.p01	beta-lactamase. CfxA Curated. Encoded by gene cfxA.
Healthy	10	GQ342996.1.gene2.p1	CfxA6 beta-lactamase. AX_mG2_01. cfxA6 Curated.
Healthy	10	GQ342996.1.gene2.p1	CfxA6 beta-lactamase. AX_mG2_01. cfxA6 Curated.
Healthy	10	GQ342996.1.gene2.p1	CfxA6 beta-lactamase. AX_mG2_01. cfxA6 Curated.
Healthy	10	M15332.gene.p01	erm(G)**_ermG* protein. ErmG Curated. Encoded by gene erm(G)**_ermG*.
