# Supplementary material for: Graph mining for next generation sequencing: leveraging the assembly graph for biological insights
Source: BMC Genomics. 2016 May 6;17:340. doi: 10.1186/s12864-016-2678-2 (PMC4859950; doi:10.1186/s12864-016-2678-2)
Supplement: Additional file 6: — Total genome length estimation for NG50. This spreadsheet file contains the calculation of the average genome lengths for the complete reference sequences available through the NCBI RefSeq database for the most abundant genera in the Crohn’s and healthy data sets. The estimated total genome length is also calculated in this file. (XLSX 21 kb) [file 12864_2016_2678_MOESM6_ESM.xlsx]

## Sheet: Sheet1
Species	NCBI Accession	Genome Length	Notes	Sum of average genome lengths
Alistipes finegoldii DSM 17242, complete genome	NC_018011.1	3734239		4.64985e+07
Average genome length		3734239
Bacteroides fragilis NCTC 9343	NC_003228.3	5205140
Bacteroides helcogenes P 36-108	NC_014933.1	3998906
Bacteroides salanitronis DSM 18170	NC_015164.1	4242803
Bacteroides vulgatus ATCC 8482	NC_009614.1	5163189
Bacteroides thetaiotaomicron VPI-5482	NC_004663.1	6260361
Bacteroides fragilis YCH46 DNA,	NC_006347.1	5277274
Average genome length		4.97408e+06
Bifidobacterium thermophilum RBL67	NC_020546.1	2291643
Bifidobacterium animalis subsp. lactis DSM 10140	NC_012815.1	1938483
Bifidobacterium animalis subsp. lactis BLC1	NC_017216.2	1938583
Bifidobacterium animalis subsp. lactis Bi-07	NC_017867.1	1938822
Bifidobacterium animalis subsp. lactis B420	NC_017866.1	1938595
Bifidobacterium bifidum BGN4,	NC_017999.1	2223664
Bifidobacterium animalis subsp. animalis ATCC 25527	NC_017834.1	1932693
Bifidobacterium longum subsp. longum KACC 91563	NC_017221.1	2,385,30
Bifidobacterium longum subsp. longum BBMN68	NC_014656.1	2265943
Bifidobacterium longum subsp. longum JDM301	NC_014169.1	2,477,838
Bifidobacterium adolescentis ATCC 15703 DNA	NC_008618.1	2089645
Bifidobacterium animalis subsp. lactis V9	NC_017217.1	1944050
Bifidobacterium animalis subsp. lactis BB-12	NC_017214.1	1942198
Bifidobacterium bifidum S17	NC_014616.1	2186882
Bifidobacterium animalis subsp. lactis Bl-04	NC_012814.1	1938709
Bifidobacterium animalis subsp. lactis ATCC 27673	NC_022523.1	1963012
Bifidobacterium breve UCC2003	NC_020517.1	2422684
Bifidobacterium asteroides PRL2011	NC_018720.1	2,167,304
Bifidobacterium animalis subsp. lactis Bl12	NC_021593.1	1938606
Bifidobacterium longum subsp. longum JCM 1217	NC_015067.1	2385164
Bifidobacterium longum subsp. infantis 157F	NC_015052.1	2400312
Bifidobacterium dentium Bd1	NC_013714.1	2636367
Bifidobacterium animalis subsp. lactis AD011	NC_011835.1	1933695
Bifidobacterium longum subsp. infantis ATCC 15697	NC_011593.1	2832748
Bifidobacterium longum DJO10A	NC_010816.1	2375792
Bifidobacterium longum subsp. infantis JCM 1222	NC_017219.1	2828958
Bifidobacterium breve ACS-071-V-Sch8b	NC_017218.1	2327492
Bifidobacterium animalis subsp. lactis CNCM I-2494	NC_017215.1	1943113
Bifidobacterium longum NCC2705 chromosome	NC_004307.2	2256640
Bifidobacterium bifidum PRL2010	NC_014638.1	2214656
Average genome length		2.18626e+06
Blautia hydrogenotrophica	NZ_ACBZ00000000.1	3565428	whole genome shotgun sequencing project sequence length (No complete sequences available)
Blautia obeum ATCC 29174	NZ_AAVO00000000.2	3624708	whole genome shotgun sequencing project sequence length (No complete sequences available)
Average genome length		3595068
Clostridium botulinum H04402 065	NC_017299.1	3919740
Clostridium tetani 12124569 main chromosome	NC_022777.1	2807481
Clostridium botulinum A str. ATCC 3502	NC_009495.1	3,886,916
Average genome length		3.36361e+06
Coprococcus eutactus ATCC 27759	NZ_ABEY00000000.2	3102087	whole genome shotgun sequencing project sequence length (No complete sequences available)
Coprococcus comes ATCC 27758	NZ_ABVR00000000.1	3238915	whole genome shotgun sequencing project sequence length (No complete sequences available)
Average genome length		3170501
Dorea formicigenerans ATCC 27755	NZ_AAXA00000000.2	3186031	whole genome shotgun sequencing project sequence length (No complete sequences available)
Dorea longicatena DSM 13814	NZ_AAXB00000000.2	2913833	whole genome shotgun sequencing project sequence length (No complete sequences available)
Dorea sp. D27	NZ_ACTH00000000.1	3890247	whole genome shotgun sequencing project sequence length (No complete sequences available)
Average genome length		3330037
Enterococcus faecalis str. Symbioflor 1	NC_019770.1	2810675
Enterococcus faecium Aus0085	NC_021994.1	2994661
Enterococcus mundtii QU 25	NC_022878.1	3022186
Enterococcus faecalis D32	NC_018221.1	2,987,450
Enterococcus faecium DO	NC_017960.1	2698137
Enterococcus hirae ATCC 9790	NC_018081.1	2827741
Enterococcus casseliflavus EC20	NC_020995.1	3,427,276
Enterococcus faecium NRRL B-2354	NC_020207.1	2635572
Enterococcus faecalis OG1RF	NC_017316.1	2739625
Enterococcus faecium Aus0004	NC_017022.1	2955294
Enterococcus faecalis V583	NC_004668.1	3218031
Average genome length		2.87799e+06
Eubacterium limosum KIST612	NC_014624.2	4316707
Eubacterium eligens ATCC 27750	NC_012778.1	2144190
Average genome length		3.23045e+06
Faecalibacterium prausnitzii strain 2789STDY5834930	NZ_CZBH00000000.1	3836092	whole genome shotgun sequencing project sequence length (No complete sequences available)
Faecalibacterium prausnitzii strain 2789STDY5608869	NZ_CYYL00000000.1	2848026	whole genome shotgun sequencing project sequence length (No complete sequences available)
Faecalibacterium prausnitzii strain 2789STDY5834970	NZ_CYXN00000000.1	3052119	whole genome shotgun sequencing project sequence length (No complete sequences available)
Average genome length		3.24541e+06
Lactobacillus plantarum WCFS1	NC_004567.2	3308273
Lactobacillus johnsonii NCC 3	NC_005362.1	1992676
Lactobacillus acidophilus NCFM chromosome	NC_006814.3	1993560
Lactobacillus sakei strain K complete genome	NC_007576.1	1884661
Lactobacillus salivarius UCCchromosome	NC_007929.1	1827111
Lactobacillus delbrueckii subsp. bulgaricus ATCC complete genome	NC_008054.1	1864998
Lactobacillus brevis ATCC 7	NC_008497.1	2291220
Lactobacillus casei ATCC chromosome	NC_008526.1	2895264
Lactobacillus delbrueckii subsp. bulgaricus ATCC BAA-5	NC_008529.1	1856951
Lactobacillus gasseri ATCC 3	NC_008530.1	1894360
Lactobacillus reuteri DSM 6	NC_009513.1	1999618
Lactobacillus helveticus DPC	NC_010080.1	2080931
Lactobacillus reuteri JCM DNA	NC_010609.1	2039414
Lactobacillus fermentum IFO DNA	NC_010610.1	2098685
Lactobacillus casei BL complete genome, strain BL	NC_010999.1	3079196
Lactobacillus plantarum JDM1	NC_012984.1	3197759
Lactobacillus rhamnosus GG whole genome sequence, strain GG (ATCC	NC_013198.1	3010111
Lactobacillus rhamnosus Lc whole genome sequence, strain Lc 5	NC_013199.1	2968598
Lactobacillus johnsonii FI	NC_013504.1	1755993
Lactobacillus crispatus STcomplete genome, strain ST1	NC_014106.1	2043161
Lactobacillus casei str. Zhang	NC_014334.2	2861969
Lactobacillus plantarum subsp. plantarum ST-III	NC_014554.1	3254376
Lactobacillus amylovorus GRL	NC_014724.1	2067702
Lactobacillus delbrueckii subsp. bulgaricus ND	NC_014727.1	2125753
Lactobacillus acidophilus SC	NC_015214.1	2078001
Lactobacillus buchneri NRRL B-9	NC_015428.1	2506301
Lactobacillus kefiranofaciens ZW3	NC_015602.1	2113023
Lactobacillus reuteri SD	NC_015697.1	2264399
Lactobacillus ruminis ATCC 2	NC_015975.1	2066652
Lactobacillus sanfranciscensis TMW	NC_015978.1	1298316
Lactobacillus fermentum CECT	NC_017465.1	2100449
Lactobacillus helveticus H	NC_017467.1	2145899
Lactobacillus delbrueckii subsp. bulgaricus	NC_017469.1	1872918
Lactobacillus amylovorus GRL	NC_017470.1	1894401
Lactobacillus casei LC	NC_017473.1	3039042
Lactobacillus casei BD-II	NC_017474.1	3069926
Lactobacillus johnsonii DPC	NC_017477.1	1966342
Lactobacillus salivarius CECT	NC_017481.1	1828169
Lactobacillus rhamnosus ATCC DNA	NC_017482.1	3005051
Lactobacillus rhamnosus ATCC	NC_017491.1	2960339
Lactobacillus helveticus R	NC_018528.1	2129206
Lactobacillus buchneri CD4	NC_018610.1	2500564
Lactobacillus casei W complete genome	NC_018641.1	3075780
Lactobacillus plantarum ZJ6	NC_020229.1	3203964
Lactobacillus brevis KBDNA	NC_020819.1	2395134
Lactobacillus acidophilus La-	NC_021181.2	1991579
Lactobacillus plantarum subsp. plantarum P-8	NC_021224.2	3035719
Lactobacillus fermentum F-6	NC_021235.1	2064620
Lactobacillus reuteri I	NC_021494.1	1947706
Lactobacillus plantarum	NC_021514.1	3044678
Lactobacillus casei LOCK9	NC_021721.1	3113601
Lactobacillus rhamnosus LOCK0	NC_021723.1	2883376
Lactobacillus rhamnosus LOCK8	NC_021725.1	2990900
Lactobacillus helveticus CNRZ	NC_021744.1	2225962
Lactobacillus reuteri TD1	NC_021872.1	2145445
Lactobacillus paracasei subsp. paracasei :2	NC_022112.1	2939026
Lactobacillus johnsonii N2	NC_022909.1	1887251
Average genome length		2.38905e+06
Parabacteroides distasonis ATCC 8503	NC_009615.1	4811379
Average genome length		4811379
Roseburia hominis	NC_015977.1	3592125
Average genome length		3592125
Ruminococcus albus 7	NC_014833.1	3685408
Average genome length		3685408
Streptococcus pyogenes M1 GAS	NC_002737.2	1852433
Streptococcus pneumoniae TIGR4	NC_003028.3	2160842
Streptococcus pneumoniae R6 chromosome	NC_003098.1	2038615
Streptococcus pyogenes MGAS8232	NC_003485.1	1895017
Streptococcus pyogenes MGAS315	NC_004070.1	1900521
Streptococcus agalactiae 2603V/R chromosome	NC_004116.1	2160267
Streptococcus mutans UA159 chromosome	NC_004350.2	2032925
Streptococcus agalactiae NEM316 complete genome	NC_004368.1	2211485
Streptococcus pyogenes SSI-1 DNA	NC_004606.1	1894275
Streptococcus pyogenes MGAS10394	NC_006086.1	1899877
Streptococcus thermophilus LMG 18311	NC_006448.1	1796846
Streptococcus thermophilus CNRZ1066	NC_006449.1	1796226
Streptococcus pyogenes MGAS6180	NC_007296.1	1897573
Streptococcus pyogenes MGAS5005	NC_007297.2	1838562
Streptococcus agalactiae A909	NC_007432.1	2127839
Streptococcus pyogenes MGAS9429	NC_008021.1	1836467
Streptococcus pyogenes MGAS10270	NC_008022.1	1928252
Streptococcus pyogenes MGAS2096	NC_008023.1	1860355
Streptococcus pyogenes MGAS10750	NC_008024.1	1937111
Streptococcus thermophilus LMD-9	NC_008532.1	1856368
Streptococcus pneumoniae D39	NC_008533.1	2046115
Streptococcus sanguinis SK36 chromosome	NC_009009.1	2388435
Streptococcus pyogenes Manfredo complete genome	NC_009332.1	1841271
Streptococcus gordonii str. Challis substr. CH1	NC_009785.1	2196662
Streptococcus pneumoniae Hungary19A-6	NC_010380.1	2245615
Streptococcus pneumoniae CGSP14	NC_010582.1	2209198
Streptococcus pneumoniae G54	NC_011072.1	2078953
Streptococcus equi subsp. zooepidemicus MGCS10565	NC_011134.1	2024171
Streptococcus pyogenes NZ131	NC_011375.1	1815785
Streptococcus pneumoniae ATCC 700669 complete genome	NC_011900.1	2221315
Streptococcus uberis 0140J complete genome	NC_012004.1	1852352
Streptococcus pneumoniae JJA	NC_012466.1	2120234
Streptococcus pneumoniae P1031	NC_012467.1	2111882
Streptococcus pneumoniae 70585	NC_012468.1	2184682
Streptococcus pneumoniae Taiwan19F-14	NC_012469.1	2112148
Streptococcus equi subsp. zooepidemicus H70	NC_012470.1	2149868
Streptococcus equi subsp. equi 4047	NC_012471.1	2253793
Streptococcus dysgalactiae subsp. equisimilis GGS_124 DNA	NC_012891.1	2106340
Streptococcus suis SC84 complete genome, strain SC84	NC_012924.1	2095898
Streptococcus suis P1/7 complete genome	NC_012925.1	2007491
Streptococcus suis BM407 chromosome	NC_012926.1	2146229
Streptococcus gallolyticus UCN34 complete genome	NC_013798.1	2350911
Streptococcus mitis B6	NC_013853.1	2146611
Streptococcus mutans NN2025	NC_013928.1	2013587
Streptococcus pneumoniae TCH8431/19A	NC_014251.1	2088772
Streptococcus pneumoniae AP200	NC_014494.1	2130580
Streptococcus pneumoniae 670-6B	NC_014498.1	2240045
Streptococcus gallolyticus subsp. gallolyticus ATCC BAA-2069 complete chromosome sequence, strain ATCC BAA-2069	NC_015215.1	2356444
Streptococcus oralis Uo5 complete genome sequence	NC_015291.1	1958690
Streptococcus suis ST3	NC_015433.1	2028815
Streptococcus parauberis KCTC 11537	NC_015558.1	2143887
Streptococcus pasteurianus ATCC 43144 DNA	NC_015600.1	2100077
Streptococcus parasanguinis ATCC 15912	NC_015678.1	2153652
Streptococcus salivarius CCHSS3 complete genome	NC_015760.1	2217184
Streptococcus pseudopneumoniae IS7493	NC_015875.1	2190731
Streptococcus macedonicus ACA-DC 198 main chromosome complete genome	NC_016749.1	2130034
Streptococcus infantarius subsp. infantarius CJ18	NC_016826.1	1988420
Streptococcus pyogenes MGAS15252	NC_017040.1	1750832
Streptococcus pyogenes MGAS1882	NC_017053.1	1781029
Streptococcus thermophilus ND03	NC_017563.1	1831949
Streptococcus dysgalactiae subsp. equisimilis ATCC 12394	NC_017567.1	2159491
Streptococcus gallolyticus subsp. gallolyticus ATCC 43143 DNA	NC_017576.1	2362241
Streptococcus thermophilus JIM 8232 complete genome	NC_017581.1	1929905
Streptococcus equi subsp. zooepidemicus ATCC 35246	NC_017582.1	2167264
Streptococcus pneumoniae OXC141 complete genome	NC_017592.1	2036867
Streptococcus salivarius JIM8777 complete genome	NC_017595.1	2210574
Streptococcus pyogenes Alab49	NC_017596.1	1827308
Streptococcus suis GZ1	NC_017617.1	2038034
Streptococcus suis JS14	NC_017618.1	2137435
Streptococcus suis SS12	NC_017619.1	2096866
Streptococcus suis D9	NC_017620.1	2177656
Streptococcus suis D12	NC_017621.1	2183059
Streptococcus suis A7	NC_017622.1	2038409
Streptococcus mutans LJ23 DNA	NC_017768.1	2015626
Streptococcus pneumoniae ST556	NC_017769.2	2150813
Streptococcus parasanguinis FW213	NC_017905.1	2171609
Streptococcus thermophilus MN-ZLW-002	NC_017927.1	1848520
Streptococcus suis ST1	NC_017950.1	2034321
Streptococcus intermedius JTH08 DNA	NC_018073.1	1933610
Streptococcus mutans GS-5	NC_018089.1	2027088
Streptococcus suis S735	NC_018526.1	1980887
Streptococcus pneumoniae SPNA45	NC_018594.1	2129934
Streptococcus pneumoniae gamPNI0373	NC_018630.1	2064154
Streptococcus agalactiae GD201008-001	NC_018646.1	2063112
Streptococcus dysgalactiae subsp. equisimilis RE378 DNA	NC_018712.1	2151145
Streptococcus pyogenes A20	NC_018936.1	1837281
Streptococcus dysgalactiae subsp. equisimilis AC-2713	NC_019042.1	2179445
Streptococcus agalactiae SA20-06	NC_019048.1	1820886
Streptococcus suis SC070731	NC_020526.1	2138568
Streptococcus pyogenes M1 476 DNA	NC_020540.2	1831128
Streptococcus oligofermentans AS 1.3089	NC_021175.1	2142100
Streptococcus suis TL13	NC_021213.1	2038146
Streptococcus agalactiae 09mas018883 complete genome	NC_021485.1	2138694
Streptococcus agalactiae ILRI005 complete genome	NC_021486.1	2109759
Streptococcus pyogenes HSC5	NC_021807.1	1818351
Streptococcus lutetiensis 033	NC_021900.1	1975547
Streptococcus constellatus subsp. pharyngis C232	NC_022236.1	1935414
Streptococcus intermedius C270	NC_022237.1	1960728
Streptococcus constellatus subsp. pharyngis C1050	NC_022238.1	1991156
Streptococcus anginosus C238	NC_022239.1	2233640
Streptococcus anginosus C1051	NC_022244.1	1911706
Streptococcus constellatus subsp. pharyngis C818	NC_022245.1	1935662
Streptococcus intermedius B196	NC_022246.1	1996214
Streptococcus suis YB51	NC_022516.1	2043655
Streptococcus dysgalactiae subsp. equisimilis 167 DNA	NC_022532.1	2076397
Streptococcus sp. I-P16	NC_022582.1	2023580
Streptococcus sp. I-G2	NC_022584.1	1992567
Streptococcus pneumoniae A026 genome	NC_022655.1	2091879
Streptococcus suis T15	NC_022665.1	2240234
Average genome length		2.04708e+06
Veillonella parvula DSM 2008	NC_013520.1	2,132,142
